# Supplementary material for: Candidate genes associated with fatty acid compositions in north American Atlantic salmon (Salmo salar)
Source: BMC Genomics. 2024 Dec 18;25:1208. doi: 10.1186/s12864-024-11131-2 (PMC11658282; doi:10.1186/s12864-024-11131-2)
Supplement: Supplementary file 1 — Supplementary Material 1. [file 12864_2024_11131_MOESM1_ESM.zip]

Archive with 5 entries (5 files):
- Metadata_fattyacids_percent.csv
- 2011_FattyAcids_HWE.bed
- 2011_FattyAcids_HWE.bim
- 2011_FattyAcids_HWE.fam
- Metadata_FattyAcids_Actual_mg.csv
