# Supplementary material for: Candidate genes associated with fatty acid compositions in north American Atlantic salmon (Salmo salar)
Source: BMC Genomics. 2024 Dec 18;25:1208. doi: 10.1186/s12864-024-11131-2 (PMC11658282; doi:10.1186/s12864-024-11131-2)
Supplement: Supplementary file 1 — Supplementary Material 1. [file 12864_2024_11131_MOESM1_ESM.zip › Metadata_fattyacids_percent.csv]

FID	IID	Sire	Dam	SexDNA	BledWeight	Maturity	TotalFat	FA1	FA2	FA3	FA4	FA5	FA6	FA7	FA8	FA9	FA10	FA11	FA12	FA13	FA14	FA15	FA16	FA17	FA18	FA19	FA20	FA21	FA22	FA23	FA24	FA25	FA26	FA27	FA28	FA29	FA30	FA31	FA32	FA33	FA34	FA35	SFA	MUFA	PUFA	N_3	N_6
1101084	110124003	F70102044	F70100508	1	5652	2	127.799	0.0305	1.5732	0.1356	10.8298	0.2662	3.4567	0.1302	0.1002	0.2035	3.157	41.4073	2.7935	17.0908	0.2245	0.3566	2.4343	3.6858	0.6372	0.907	0.4592	1.2873	0.3021	0.2001	0.5049	0.4371	0.1015	2.4735	0.2084	0.095	0.1309	0.0906	0.928	3.2839	0.0426	0.0349	16.0808	49.4625	34.4566	14.8511	19.6056
1101078	110124005	F70102064	F70100504	2	4814	2	106.858	0.0329	1.8548	0.1627	11.4662	0.3106	3.9015	0.1357	0.1079	0.2364	3.4632	40.1733	2.7611	16.6492	0.1906	0.4648	2.3903	NA	0.6183	0.8023	0.655	1.0823	0.2367	0.1301	0.6471	0.4281	0.0803	2.5494	0.1648	0.1152	0.1264	0.0919	1.2276	3.9945	0.0501	0.0206	17.3062	48.3673	NA	14.8207	19.5058
1101083	110124008	F70102054	F70100507	2	4464	2	101.352	0.0312	1.6841	0.1454	11.1296	0.2726	3.6244	0.1541	0.1104	0.2195	3.1477	41.2202	2.792	16.9979	0.2087	0.4168	2.2664	3.5303	0.6706	0.8853	0.5491	1.1265	0.2378	0.1939	0.5108	0.5092	0.08	2.3192	0.1549	0.0862	0.127	0.0942	0.9244	3.4991	0.0523	0.0282	16.5009	49.0132	34.486	14.8657	19.6203
1101013	110124010	F70102015	F70100463	1	7390	2	180.851	0.032	1.7711	0.1499	11.288	0.2912	3.9182	0.1462	0.1071	0.244	2.9999	41.3821	2.8299	17.3281	0.1934	0.2724	2.302	3.6499	0.5959	0.8992	0.3843	1.0082	0.2101	0.1873	0.4413	0.4404	0.0936	2.241	0.1468	0.093	0.1361	0.0947	0.8999	3.0976	0.0935	0.0318	16.5806	49.3656	34.0539	14.4474	19.6065
1101042	110124012	F70102018	F70100481	2	6306	2	140.202	0.0316	1.7388	0.1534	11.6244	0.2886	3.7744	0.1355	0.101	0.2247	3.0735	41.2086	2.8407	16.8569	0.2051	0.2918	2.3458	3.5569	0.5806	0.9519	0.431	1.0459	0.2229	0.2056	0.4805	0.4671	0.1022	2.367	0.1602	0.0934	0.13	0.0931	0.9397	3.176	0.0549	0.0466	16.9622	49.1474	33.8906	14.5897	19.3006
1101041	110124013	F70102052	F70100480	1	7596	2	119.079	0.0352	1.7928	0.1445	11.454	0.2899	3.8269	0.1353	0.1082	0.2326	3.0942	41.3975	2.8505	16.8443	0.2039	0.2498	2.3839	3.4952	0.508	0.922	0.3975	1.1319	0.2699	0.2112	0.5091	0.4686	0.1122	2.3313	0.1508	0.0959	0.1209	0.0845	0.9367	3.1439	0.0457	0.0212	16.8599	49.559	33.5811	14.3658	19.2153
1101061	110124016	F70102035	F70100493	1	5774	2	119.12	0.0276	1.7007	0.1518	11.4552	0.2873	3.8019	0.1269	0.0961	0.2333	3.162	40.4505	2.7714	16.9586	0.2191	0.3627	2.3349	3.5556	0.6489	0.9339	0.5393	1.1226	0.2382	0.2001	0.5091	0.5357	0.0999	2.5058	0.1796	0.0872	0.128	0.0812	0.9886	3.4253	0.0544	0.0264	16.8434	48.5111	34.6454	15.0735	19.572
1101027	110124017	F70102025	F70100471	1	6476	2	132.794	0.0323	1.7101	0.1441	10.8707	0.2835	3.7026	0.1382	0.11	0.2232	3.0982	41.8224	2.8327	17.0971	0.2187	0.2524	2.4867	3.6382	0.5334	0.9561	0.4204	1.1372	0.2246	0.2091	0.458	0.4743	0.0893	2.1883	0.1363	0.1	0.1232	0.0704	1.0214	3.0723	0.0846	0.0398	16.2123	49.9032	33.8842	14.4407	19.4437
1101091	110124019	F70102045	F70100512	2	6794	2	131.044	0.0313	1.8457	0.1586	11.3776	0.2899	3.9636	0.1264	0.1074	0.2461	3.0009	40.1178	2.7679	16.9705	0.2016	0.4374	2.2857	3.3917	0.7242	0.8489	0.5827	1.1124	0.227	0.1764	0.5411	0.5376	0.0903	2.5734	0.1362	0.1077	0.1253	0.104	1.1267	3.6017	0.0377	0.0265	16.7421	48.2402	35.0178	15.3352	19.6826
1101016	110124021	F70102006	F70100465	1	5498	2	137.256	0.0292	1.7253	0.1535	11.4988	0.2975	3.772	0.1367	0.103	0.2289	3.0739	40.9958	2.8319	16.6742	0.2037	0.5035	2.2269	3.4104	0.7518	0.8384	0.5856	1.0745	0.1957	0.1739	0.5278	0.4726	0.0852	2.5257	0.142	0.0896	0.1421	0.0955	0.9245	3.4243	0.0513	0.0339	16.8212	48.8075	34.3711	14.9714	19.3998
1101070	110124023	F70102019	F70100499	1	7134	2	144.223	0.0301	1.7179	0.1488	11.0317	0.2748	3.758	0.1269	0.105	0.2385	3.0585	40.6596	2.7811	17.2774	0.2041	0.305	2.4189	3.585	0.5969	0.9784	0.495	1.1397	0.2272	0.209	0.4971	0.5101	0.1089	2.3407	0.1632	0.1045	0.1403	0.0876	1.0492	3.5129	0.0764	0.0418	16.318	48.7464	34.9358	15.0817	19.8539
1101027	110124024	F70102025	F70100471	1	6548	2	149.882	0.0273	1.5913	0.1419	10.7857	0.2852	3.5628	0.1245	0.1011	0.2111	3.1039	41.548	2.8818	17.1441	0.2251	0.2776	2.542	3.7333	0.5644	0.992	0.435	1.1984	0.2738	0.2214	0.4773	0.4665	0.0909	2.3378	0.1595	0.106	0.132	0.0805	1.0154	3.0796	0.062	0.021	15.9997	49.6707	34.3297	14.7263	19.6033
1101016	110124031	F70102006	F70100465	1	6424	2	143.337	0.0287	1.701	0.1461	11.168	0.2887	3.7162	0.1399	0.1041	0.2272	3.1286	41.9119	2.8156	16.7996	0.2105	0.3588	2.3696	3.5022	0.6137	0.9169	0.5138	1.0631	0.2045	0.1884	0.4833	0.4751	0.088	2.2492	0.1371	0.0825	0.1298	0.0896	0.9362	3.1365	0.044	0.0316	16.5229	49.7951	33.682	14.3496	19.3324
1101024	110124036	F70102014	F70100470	2	5144	2	132.39	0.0365	1.7829	0.1523	11.7757	0.2879	3.6764	0.143	0.1048	0.2206	3.4404	41.9484	2.8585	15.9552	0.2232	0.3827	2.4668	3.2377	0.6273	0.8783	0.5642	1.0565	0.2228	0.1799	0.4796	0.4958	0.0885	2.2798	0.1546	0.0881	0.1241	0.0954	0.9422	2.9665	0.0324	0.0311	17.554	49.9182	32.5279	13.9959	18.532
1101053	110124037	F70102024	F70100488	1	2732	1	50.849	0.0252	1.5108	0.1286	11.1065	0.2679	3.1313	0.1297	0.088	0.1899	3.3916	41.1167	2.6837	15.898	0.241	0.3323	2.519	3.0321	0.4963	0.8365	0.5999	1.216	0.2397	0.1527	0.6743	0.4677	0.0766	2.8078	0.1533	0.1129	0.1103	0.1313	1.0587	4.9684	0.0575	0.0479	16.5334	48.7319	34.7348	16.073	18.6617
1101018	110124043	F70102006	F70100466	1	6178	2	138.794	0.0343	1.7531	0.1439	10.8574	0.279	3.7722	0.1443	0.1079	0.2278	3.1122	41.2669	2.8501	17.0094	0.1988	0.3936	2.3927	3.3264	0.6469	0.9231	0.5492	1.1062	0.2342	0.1849	0.504	0.4735	0.1015	2.4549	0.1474	0.1158	0.1409	0.1074	1.0617	3.3007	0.0533	0.0245	16.2439	49.3064	34.4496	14.7457	19.7039
1101070	110124045	F70102019	F70100499	2	7680	2	169.479	0.0376	1.8332	0.1563	11.6596	0.2768	3.7725	0.1334	0.1019	0.2294	3.1852	41.1301	2.7979	16.851	0.2291	0.282	2.4698	3.4758	0.5545	0.9188	0.4364	1.1885	0.2365	0.1967	0.4529	0.4349	0.1071	2.083	0.172	0.0998	0.1358	0.0975	1.0203	3.0993	0.1087	0.0355	17.2345	49.3481	33.4173	14.1718	19.2456
1101053	110124047	F70102024	F70100488	1	6290	2	136.776	0.0233	1.6518	0.1452	11.2074	0.2926	3.7897	0.1273	0.1062	0.2343	3.0743	41.4836	2.8438	16.8037	0.1946	0.3233	2.3848	3.5789	0.619	0.9317	0.4313	1.0642	0.2258	0.2026	0.4945	0.4259	0.093	2.3426	0.1633	0.0976	0.1285	0.09	0.9303	3.382	0.0726	0.0404	16.4237	49.5101	34.066	14.801	19.2651
1101025	110124049	F70102008	F70100470	2	6208	2	119.513	0.0337	1.8146	0.1576	11.5583	0.2882	3.8899	0.1353	0.1045	0.2339	3.3136	40.673	2.7637	16.5224	0.2113	0.3911	2.4225	3.2788	0.6501	0.9496	0.5515	1.0865	0.2255	0.1883	0.5215	0.4906	0.09	2.3761	0.1347	0.0947	0.1377	0.0811	1.0105	3.5448	0.0432	0.0312	17.2245	48.8249	33.9508	14.7487	19.2019
1101084	110124050	F70102044	F70100508	1	5098	2	102.939	0.0215	1.6045	0.1497	11.3582	0.2665	3.5843	0.1385	0.1015	0.2198	3.2279	41.0882	2.7906	17.0715	0.2177	0.3108	2.2967	3.5979	0.5942	0.8566	0.4271	1.1313	0.2074	0.1987	0.5087	0.4491	0.0789	2.5929	0.139	0.0976	0.1261	0.0899	0.9233	3.4708	0.038	0.0248	16.7179	48.8148	34.4673	15.0263	19.4411
1101044	110124052	F70102009	F70100482	2	5178	2	122.62	0.0314	1.6513	0.1453	10.9961	0.2806	3.6696	0.1263	0.1021	0.225	3.1225	40.9471	2.8068	16.6155	0.2149	0.3795	2.5034	3.4477	0.673	0.9737	0.5684	1.137	0.2674	0.2036	0.5244	0.5375	0.1036	2.4796	0.1694	0.0936	0.1334	0.0994	1.0629	3.6302	0.0435	0.0341	16.2878	49.0768	34.6354	15.2773	19.3582
1101033	110124056	F70102008	F70100475	2	5324	2	143.655	0.0316	1.6527	0.1426	10.6614	0.2677	3.6401	0.1368	0.1323	0.2252	3.0145	41.7323	2.6969	17.311	0.2194	0.308	2.3262	3.6974	0.6019	0.9004	0.4404	1.1688	0.2835	0.2064	0.4683	0.5055	0.0976	2.4464	0.1625	0.1014	0.1388	0.1001	0.9927	3.1087	0.0585	0.0218	15.8591	49.7136	34.4274	14.7001	19.7272
1101081	110124058	F70102038	F70100506	1	4948	2	110.751	0.0331	1.7444	0.1587	11.4348	0.2802	3.5865	0.1375	0.1016	0.2276	3.1683	40.6459	2.8314	16.9012	0.2148	0.3338	2.3747	3.5574	0.628	0.9028	0.4657	1.2024	0.2273	0.2069	0.5106	0.4866	0.0942	2.5893	0.1765	0.0814	0.1364	0.1018	0.8933	3.4856	0.038	0.0415	16.8916	48.5951	34.5135	15.1219	19.3914
1101085	110124064	F70102038	F70100508	2	6052	2	95.712	0.0329	1.7301	0.1522	11.7617	0.2773	3.6105	0.1283	0.0982	0.2161	3.2671	41.3968	2.7622	16.5505	0.2166	0.2306	2.3827	3.6378	0.5021	0.8682	0.3688	1.2018	0.2348	0.2149	0.4985	0.4149	0.0922	2.434	0.1734	0.0891	0.1263	0.0928	0.9328	3.2299	0.0431	0.0305	17.2889	49.3756	33.3353	14.5448	18.7907
1101043	110124066	F70102020	F70100482	1	5526	2	117.373	0.03	1.7166	0.1467	11.2074	0.2672	3.6223	0.1289	0.1001	0.2226	3.151	40.5884	2.7769	16.7478	0.2202	0.3344	2.4647	3.5284	0.6258	0.9244	0.5012	1.2381	0.3183	0.199	0.5205	0.5094	0.1185	2.504	0.1747	0.098	0.1347	0.0925	1.0465	3.6521	0.0558	0.0334	16.6008	48.7737	34.6259	15.2884	19.3371
1101027	110124069	F70102025	F70100471	2	8362	2	135.025	0.0253	1.6132	0.1419	10.9635	0.2791	3.6592	0.1458	0.1053	0.2329	3.1285	41.0483	2.7678	17.2551	0.2202	0.2782	2.3819	3.7142	0.5778	0.9135	0.4579	1.1402	0.2232	0.1993	0.4973	0.4859	0.0869	2.5078	0.1478	0.1072	0.1315	0.0675	1.0698	3.3244	0.0641	0.0373	16.2384	48.9851	34.7764	15.1127	19.6638
1101080	110124075	F70102044	F70100505	2	4230	2	117.062	0.0253	1.5934	0.1427	11.2564	0.2561	3.6704	0.1402	0.1007	0.2231	3.1145	40.9109	2.8067	17.2963	0.2293	0.3867	2.2713	3.6748	0.6929	0.841	0.4611	1.1804	0.2189	0.1949	0.5037	0.4605	0.0867	2.3297	0.1344	0.0971	0.1186	0.0901	0.9515	3.4528	0.0443	0.0425	16.5019	48.7431	34.755	14.9924	19.7627
1101053	110124078	F70102024	F70100488	1	6658	2	127.529	0.0323	1.6684	0.1404	10.846	0.2717	3.5683	0.1354	0.1097	0.2184	3.1487	42.0997	2.8037	17.0509	0.2243	0.4206	2.3786	3.4497	0.6632	0.8054	0.5245	1.2296	0.2355	0.1736	0.4794	0.4603	0.0846	2.2504	0.1551	0.1053	0.1286	0.097	0.9053	3.0549	0.0489	0.0315	16.1955	50.0483	33.7562	14.1885	19.5677
1101044	110124082	F70102009	F70100482	2	4190	2	63.524	0.0371	1.531	0.1351	11.9722	0.2863	3.4812	0.1494	0.0765	0.2138	NA	41.1183	2.7275	15.7568	NA	0.5014	2.2633	3.185	0.7216	0.9963	0.582	1.2002	0.2211	0.1504	0.4991	0.494	0.0831	2.3968	0.1733	0.0717	0.0965	0.0688	0.8464	3.2835	0.0676	0.0333	NA	48.8201	32.7756	14.2164	18.5593
1101011	110124086	F70102000	F70100462	2	2182	1	74.857	0.0307	1.5131	0.1441	10.7944	0.2699	3.3376	0.1245	0.0943	0.207	3.0772	42.636	2.7876	16.6992	0.2264	0.6069	2.0865	3.5394	0.8187	0.6279	0.5344	1.1435	0.2035	0.1392	0.5836	0.3797	0.0602	2.2508	0.1621	0.0793	0.1202	0.12	0.7707	3.7436	0.0488	0.039	15.9105	49.9334	34.1562	14.8446	19.3115
1101048	110124087	F70102054	F70100485	2	6798	2	69.262	0.0275	1.6198	0.1531	11.0529	0.2595	3.4492	0.1354	0.0938	0.2188	3.1771	40.6547	2.6922	16.6662	0.2159	0.2124	2.5393	3.4382	0.4623	0.9566	0.4022	1.2347	0.3336	0.2069	0.5913	0.4446	0.1022	2.5546	0.1734	0.1024	0.1193	0.1216	1.027	4.4665	0.0683	0.0265	16.3817	48.7383	34.8801	15.7252	19.1549
1101033	110124093	F70102008	F70100475	1	8466	2	160.919	0.0371	1.775	0.1499	11.5816	0.2756	3.7574	0.1398	0.1039	0.2352	3.2001	40.838	2.7639	17.1808	0.2155	0.2692	2.285	3.81	0.5944	0.8939	0.3977	1.134	0.2744	0.2016	0.4615	0.4845	0.0983	2.4011	0.1676	0.0922	0.1369	0.0865	0.9	2.9857	0.046	0.0258	17.0988	48.836	34.0652	14.5851	19.4801
1101019	110124094	F70101995	F70100467	1	5930	2	191.401	0.0328	1.6956	0.1403	10.887	0.2677	3.7231	0.1282	0.1022	0.2249	3.0426	41.9827	2.8765	17.3095	0.2048	0.2619	2.4779	3.7271	0.5487	0.999	0.3982	1.1508	0.238	0.2224	0.4265	0.4609	0.1011	2.1054	0.1499	0.0864	0.1302	0.0894	0.8654	2.8643	0.0512	0.0274	16.1314	50.0922	33.7764	14.1043	19.6721
1101018	110124100	F70102006	F70100466	2	6172	2	133.866	0.0269	1.6962	0.1577	11.0953	0.2952	3.8594	0.1246	0.1094	0.2345	3.0608	40.7759	2.8678	16.4862	0.1953	0.4611	2.3875	3.3229	0.7163	0.9452	0.6275	1.1115	0.2815	0.1772	0.5344	0.4959	0.1044	2.6275	0.1676	0.0992	0.1355	0.0871	1.0772	3.5816	0.0522	0.0215	16.3569	48.988	34.6552	15.3101	19.3451
1101025	110124101	F70102008	F70100470	2	6086	2	123.892	0.034	1.5979	0.1329	10.763	0.2618	3.3089	0.1369	0.0947	0.204	3.3029	41.5805	2.7638	16.7622	0.2305	0.3154	2.6661	3.5133	0.5603	1.0425	0.5619	1.2133	0.3172	0.2326	0.5053	0.5622	0.1119	2.2509	0.1796	0.1016	0.123	0.1032	0.9963	3.3729	0.0633	0.0334	16.198	49.6221	34.18	14.6758	19.504
1101081	110124104	F70102038	F70100506	1	6106	2	125.855	0.0328	1.7311	0.1589	11.595	0.2852	3.5849	0.1334	0.0998	0.2197	3.2467	40.6781	2.7585	16.8617	0.2429	0.4225	2.3219	3.4149	0.6751	0.8111	0.522	1.2681	0.2946	0.1737	0.5211	0.4691	0.0928	2.3463	0.1815	0.0877	0.1221	0.0831	0.9184	3.5203	0.0798	0.0454	17.1408	48.7141	34.1453	14.7432	19.4019
1101070	110124106	F70102019	F70100499	2	4234	2	105.825	0.0305	1.7135	0.1606	11.4601	0.2741	3.562	0.1574	0.098	0.2153	3.2306	41.1635	2.7418	16.6829	0.2248	0.3386	2.4309	3.3821	0.5616	0.9094	0.5261	1.1757	0.2351	0.1989	0.5065	0.5363	0.0895	2.2607	0.1578	0.088	0.1182	0.1106	0.9495	3.6186	0.0621	0.0288	16.9774	49.0972	33.9255	14.674	19.2514
1101042	110124108	F70102018	F70100481	1	3818	1	94.086	0.0358	1.6304	0.1224	10.2712	0.2753	3.5726	0.1221	0.0927	0.2131	2.9741	42.887	2.7699	17.0213	0.1876	0.2442	2.3462	3.5291	0.516	0.8678	0.3694	1.1022	0.2486	0.1863	0.5187	0.4114	0.0926	2.4624	0.1599	0.108	0.1103	0.1029	0.9323	3.4292	0.0656	0.0216	15.3435	50.6844	33.9721	14.6471	19.325
1101024	110124109	F70102014	F70100470	1	4148	2	89.976	0.0281	1.6167	0.1435	11.0529	0.2592	3.3349	0.137	0.0805	0.1933	3.3142	41.8498	2.73	16.6037	0.2206	0.3684	2.4214	3.3515	0.6097	0.9254	0.5716	1.1112	0.2316	0.1762	0.5685	0.5349	0.1016	2.3723	0.1663	0.0884	0.126	0.1087	0.8911	3.6649	0.0197	0.0262	16.513	49.4548	34.0321	14.6959	19.3363
1101084	110124111	F70102044	F70100508	2	5664	2	112.193	0.0379	1.8047	0.1561	11.5523	0.2816	3.9182	0.1319	0.1086	0.2361	3.2253	40.5479	2.6572	16.4698	0.2003	0.3621	2.3484	3.1311	0.6121	0.8197	0.477	1.1487	0.2297	0.1541	0.575	0.438	0.0893	2.7384	0.1511	0.1111	0.1481	0.1172	1.0901	3.8487	0.0531	0.029	17.1086	48.7342	34.1572	15.136	19.0212
1101032	110124113	F70102056	F70100474	2	6632	2	119.763	0.0327	1.7309	0.1497	11.5371	0.266	3.8075	0.1347	0.1142	0.2376	3.3313	40.4971	2.8218	16.532	0.2107	0.2668	2.4627	3.3541	0.5541	0.9286	0.4387	1.1064	0.2367	0.1915	0.526	0.48	0.1019	2.6192	0.1644	0.0889	0.1346	0.1052	1.0732	3.6835	0.0529	0.0273	17.1272	48.6549	34.2179	15.2297	18.9882
1101070	110124125	F70102019	F70100499	1	6368	2	168.965	0.03	1.7363	0.1525	11.6427	0.2807	3.7631	0.1312	0.1026	0.2353	3.1853	41.2641	2.7822	17.1626	0.2149	0.2748	2.3761	3.6599	0.549	0.9338	0.4513	1.0976	0.2188	0.2088	0.4398	0.4985	0.1002	2.0706	0.1498	0.0802	0.1302	0.0895	0.9428	2.9295	0.0761	0.0392	17.093	49.2529	33.6543	14.122	19.5321
1101003	110124127	F70102030	F70100458	1	4896	2	120.603	0.0227	1.6028	0.1519	10.8949	0.2784	3.6627	0.1433	0.0996	0.2249	3.0968	41.2475	2.7541	17.3723	0.2016	0.3062	2.3896	3.4927	0.6018	0.9039	0.4638	1.1324	0.2262	0.191	0.4955	0.5008	0.0866	2.4126	0.1549	0.0999	0.1335	0.1067	1.0145	3.4455	0.0688	0.0193	16.114	49.1915	34.6944	14.8595	19.835
1101054	110124130	F70102029	F70100488	1	2290	1	71.05	0.0256	1.5986	0.1521	10.777	0.2739	3.4597	0.1267	0.0994	0.2116	3.0063	42.1616	2.7635	16.8289	0.2016	0.4427	2.2774	3.2449	0.6641	0.7707	0.5886	1.0936	0.2158	0.1566	0.5864	0.4935	0.0832	2.2524	0.1565	0.0677	0.0993	0.1219	0.8456	4.0651	0.0505	0.0371	15.8878	49.7378	34.3743	14.8842	19.4901
1101070	110124140	F70102019	F70100499	1	3840	2	95.501	0.0342	1.7296	0.1596	11.3371	0.2806	3.5861	0.1382	0.0938	0.2237	3.3293	40.8742	2.668	17.1734	0.2255	0.3636	2.3295	3.2175	0.591	0.7787	0.4992	1.2234	0.2262	0.1575	0.5296	0.4751	0.0807	2.2422	0.1579	0.0998	0.1158	0.1163	0.9489	3.8641	0.0883	0.0413	16.9536	48.7718	34.2747	14.6333	19.6413
1101031	110124143	F70102016	F70100474	2	7172	2	171.955	0.0337	1.8407	0.1589	11.9843	0.2785	3.8396	0.1475	0.1055	0.2325	3.3297	40.0945	2.8121	16.723	0.2179	0.3223	2.3584	3.3907	0.6092	0.941	0.5002	1.1489	0.2661	0.195	0.4896	0.5201	0.0971	2.4903	0.1619	0.1068	0.1456	0.0961	1.0504	3.2402	0.0459	0.0257	17.7127	48.2534	34.0338	14.7578	19.2762
1101060	110124144	F70102013	F70100492	1	5566	2	128.893	0.0186	1.4567	0.1394	10.768	0.2657	3.4637	0.131	0.1008	0.2094	3.07	42.0266	2.8829	17.3881	0.2139	0.248	2.4374	3.8472	0.5451	1.0086	0.4225	1.1094	0.2205	0.2391	0.4691	0.4734	0.0935	2.0911	0.157	0.0901	0.135	0.0884	0.8752	3.2077	0.0612	0.0456	15.7977	49.7811	34.4212	14.6129	19.8083
1101011	110124145	F70102000	F70100462	2	4634	2	97.688	0.0286	1.6653	0.1488	11.0662	0.2741	3.6129	0.1301	0.1053	0.2209	3.1413	41.1692	2.7242	17.028	0.2141	0.4355	2.2637	3.3641	0.6783	0.7542	0.5232	1.1543	0.2074	0.1636	0.5734	0.4415	0.0793	2.5488	0.1376	0.1047	0.1335	0.1107	0.9344	3.7869	0.0499	0.026	16.3944	48.9246	34.6811	15.0721	19.6089
1101092	110124146	F70102028	F70100512	2	6152	2	132.807	0.0346	1.6864	0.1518	10.5191	0.2819	3.6903	0.1319	0.105	0.232	2.9706	41.7973	2.7814	17.4991	0.211	0.2868	2.3819	3.6079	0.5533	0.8931	0.446	1.1496	0.2365	0.1954	0.476	0.4826	0.0989	2.3156	0.1432	0.1038	0.1256	0.0732	1.0299	3.2186	0.0643	0.0255	15.7054	49.7856	34.509	14.6322	19.8769
1101079	110124150	F70102039	F70100505	2	4200	2	95.835	0.0294	1.6708	0.1508	10.9572	0.257	3.7544	0.1219	0.0926	0.2325	3.0532	40.9693	2.7493	17.4121	0.1951	0.3255	2.2788	3.5093	0.5962	0.847	0.4762	1.0993	0.2126	0.1842	0.5315	0.4803	0.0939	2.47	0.1601	0.0919	0.125	0.1181	1.0171	3.6791	0.0385	0.0201	16.1783	48.824	34.9978	15.1015	19.8962
1101052	110124155	F70102027	F70100487	1	6370	2	86.118	0.0349	1.8052	0.1445	11.3169	0.2996	3.7529	0.1439	0.0986	0.2339	3.0775	40.8547	2.7487	16.8891	0.1953	0.5486	2.2277	3.267	0.7522	0.765	0.6275	1.1179	0.2138	0.147	0.5623	0.4658	0.0907	2.436	0.1582	0.0924	0.1188	0.1002	0.9241	3.6816	0.0611	0.0463	16.7182	48.7234	34.5583	14.8826	19.6759
1101027	110124161	F70102025	F70100471	2	6842	2	146.274	0.0319	1.7195	0.1462	10.6529	0.309	3.8113	0.1268	0.1038	0.2418	2.8819	41.1932	2.7842	17.3239	0.2022	0.4265	2.2811	3.6443	0.733	0.8732	0.5184	1.0673	0.206	0.1859	0.5156	0.499	0.086	2.5184	0.1501	0.0994	0.1489	0.0964	1.0756	3.2383	0.0842	0.0241	15.7613	49.1217	35.1171	15.1776	19.9393
1101024	110124162	F70102014	F70100470	1	6750	2	144.334	0.0324	1.6682	0.1448	11.2312	0.2761	3.6056	0.1347	0.1035	0.2219	3.2964	42.0433	2.8197	16.6882	0.2118	0.298	2.4605	3.5532	0.5614	0.9568	0.4655	1.0966	0.2274	0.2035	0.4832	0.4758	0.0944	2.159	0.1573	0.0825	0.1257	0.0888	0.8996	3.0405	0.0663	0.0263	16.7195	49.9702	33.3103	14.153	19.1573
1101039	110124164	F70102024	F70100479	2	4886	2	135.46	0.0331	1.7122	0.1574	11.2307	0.2772	3.7668	0.1264	0.1035	0.2251	3.1483	41.5692	2.841	16.9297	0.2181	0.2063	2.531	3.7324	0.5136	0.9454	0.3282	1.1548	0.2355	0.2165	0.4522	0.396	0.0912	2.2459	0.1544	0.0903	0.1311	0.0977	0.9429	3.1122	0.053	0.0308	16.6262	49.7924	33.5815	14.4405	19.1409
1101085	110124165	F70102038	F70100508	2	5664	2	127.113	0.0339	1.7636	0.1519	11.5833	0.2777	3.6955	0.1417	0.1028	0.2211	3.2016	41.1341	2.7997	16.9706	0.2249	0.2764	2.3204	3.6521	0.5665	0.8432	0.3839	1.1774	0.2224	0.1906	0.4995	0.381	0.0873	2.4192	0.1505	0.0858	0.1354	0.0972	0.9205	3.1974	0.0586	0.0323	17.101	49.0807	33.8183	14.5744	19.2439
1101043	110124166	F70102020	F70100482	1	5198	2	112.603	0.0323	1.622	0.1495	11.3691	0.2699	3.528	0.1263	0.097	0.2039	3.1766	42.45	2.7893	16.386	0.2275	0.3399	2.3958	3.6042	0.6105	0.8566	0.4604	1.1249	0.2331	0.2025	0.4903	0.4324	0.1003	2.2954	0.1598	0.0961	0.1177	0.0795	0.873	3.0122	0.0622	0.0256	16.7033	50.2587	33.038	14.2289	18.8091
1101066	110124167	F70102038	F70100496	2	5560	2	111.133	0.0326	1.7089	0.1541	10.9013	0.2753	3.6135	0.124	0.098	0.2261	3.0972	41.8764	2.7496	17.1648	0.1962	0.2364	2.3893	3.635	0.5135	0.8639	0.3737	1.1546	0.226	0.2005	0.4879	0.4599	0.0912	2.2147	0.152	0.0719	0.1381	0.1061	0.9257	3.4584	0.054	0.0293	16.2145	49.7851	34.0007	14.6046	19.3957
1101023	110124168	F70102008	F70100469	2	4928	2	128.09	0.0336	1.7485	0.1498	10.9658	0.2807	3.8321	0.1318	0.1043	0.2386	2.9848	41.3929	2.7774	17.1943	0.1934	0.3895	2.3207	3.5062	0.6791	0.8054	0.4995	1.1721	0.2109	0.1658	0.5059	0.4682	0.0815	2.4306	0.1413	0.1003	0.1252	0.0809	0.9432	3.273	0.0428	0.0298	16.2077	49.455	34.3372	14.68	19.6573
1101028	110124172	F70102006	F70100472	1	6072	2	135.874	0.0295	1.6955	0.1528	11.5747	0.2968	3.6123	0.1471	0.1061	0.2128	3.4084	40.4045	2.8201	16.3466	0.2213	0.3567	2.5578	3.3574	0.6012	1.1097	0.6402	1.1053	0.233	0.2195	0.5557	0.5123	0.1183	2.505	0.1565	0.1029	0.1351	0.0799	1.1389	3.3864	0.0662	0.0337	17.2293	48.4722	34.2986	14.9885	19.31
1101066	110124174	F70102038	F70100496	1	5696	2	149.169	0.0392	1.8105	0.1544	11.3788	0.3006	3.7703	0.1448	0.1032	0.2332	3.2194	41.3299	2.8421	16.7494	0.2034	0.2215	2.4936	3.3722	0.5006	0.9192	0.411	1.0943	0.2309	0.1943	0.4735	0.4885	0.0944	2.2879	0.1421	0.0861	0.138	0.1026	0.9814	3.3684	0.0769	0.0436	16.9505	49.4649	33.5848	14.5269	19.0576
1101049	110124177	F70102024	F70100486	2	5846	2	132.981	0.0279	1.682	0.1504	11.2688	0.282	3.6231	0.1357	0.0981	0.2189	3.074	41.4441	2.8209	17.1716	0.2176	0.3182	2.3294	3.5934	0.5803	0.9151	0.4826	1.1362	0.2356	0.2008	0.4909	0.4611	0.0997	2.448	0.1628	0.0954	0.1255	0.1003	0.9416	2.9995	0.0422	0.0263	16.5564	49.3114	34.1323	14.4584	19.6738
1101062	110124181	F70102018	F70100494	2	6132	2	116.217	0.0351	1.7218	0.1494	10.8841	0.3013	3.856	0.1326	0.1081	0.2373	3.0403	41.2014	2.7773	17.0853	0.1861	0.3251	2.3654	3.3945	0.5828	0.8641	0.51	1.0907	0.2341	0.1916	0.5236	0.5532	0.0927	2.497	0.1457	0.1023	0.1312	0.1099	1.0825	3.4014	0.0473	0.0388	16.1495	49.3026	34.5479	14.935	19.6129
1101062	110124183	F70102018	F70100494	1	5604	2	125.098	0.0293	1.6702	0.1395	10.8475	0.2811	3.7602	0.123	0.1076	0.233	3.021	41.3518	2.8043	17.5584	0.1913	0.2777	2.3525	3.5946	0.5644	0.9125	0.4131	1.0842	0.2224	0.1894	0.4942	0.4483	0.0839	2.4731	0.1416	0.0853	0.1343	0.1073	0.9908	3.2489	0.0382	0.0248	16.0218	49.3016	34.6765	14.7441	19.9324
1101094	110124186	F70102021	F70100514	2	6790	2	122.29	0.0317	1.7211	0.1613	11.1481	0.2829	3.8567	0.14	0.1114	0.2384	3.0425	40.7509	2.7396	17.2267	0.2113	0.441	2.3137	3.4274	0.7012	0.8775	0.6451	1.1015	0.2118	0.1705	0.5117	NA	0.082	2.5171	0.1353	0.0946	0.138	0.0973	1.0267	3.1464	0.0597	0.0299	16.456	48.7641	NA	14.8039	19.9759
1101062	110124187	F70102018	F70100494	2	5428	2	119.532	0.0319	1.8198	0.1639	11.7895	0.3019	3.7028	0.1459	0.103	0.2217	3.2817	41.2636	2.7431	16.4753	0.2195	0.3822	2.297	3.2706	0.6371	0.7962	0.521	1.1666	0.2285	0.1728	0.5254	0.4773	0.0736	2.4901	0.1601	0.1025	0.1217	0.0963	0.9285	3.2106	0.0484	0.03	17.4523	49.2236	33.3244	14.3518	18.9723
1101067	110124190	F70102056	F70100497	1	6692	2	158.367	0.0306	1.6741	0.1463	11.2096	0.291	3.763	0.1307	0.1111	0.2198	3.3792	41.479	2.7766	16.2354	0.2184	0.4245	2.4798	3.3119	0.6736	0.9175	0.5822	1.1081	0.2508	0.1737	0.5216	0.4658	0.0886	2.1546	0.135	0.0934	0.1203	0.0899	0.9619	3.6437	0.0664	NA	16.7888	49.6179	NA	14.6402	18.9531
1101023	110124197	F70102008	F70100469	1	7004	2	144.263	0.0332	1.7268	0.1517	11.419	0.29	3.8114	0.1292	0.103	0.2196	3.1537	41.2627	2.7967	16.4823	0.2071	0.4156	2.3858	3.4565	0.7044	0.8849	0.5063	1.1275	0.2542	0.1858	0.5146	0.4545	0.0938	2.457	0.1583	0.0846	0.1343	0.083	0.9212	3.3241	0.0425	0.0245	16.8208	49.3929	33.7862	14.7211	19.0652
1101023	110124199	F70102008	F70100469	1	4684	2	113.973	0.0281	1.6456	0.1613	11.6575	0.2895	3.7025	0.1272	0.0983	0.211	3.2289	41.6365	2.7939	16.3994	0.2206	0.479	2.2527	3.3706	0.7391	0.728	0.5167	1.1291	0.2011	0.1448	0.5457	0.4204	0.0703	2.3236	0.1558	0.0723	0.1078	0.0994	0.8613	3.506	0.0409	0.0351	17.0693	49.4654	33.4653	14.5546	18.9107
1101043	110124202	F70102020	F70100482	1	4864	1	120.345	0.0328	1.7099	0.1457	10.7693	0.2747	3.9088	0.1185	0.1075	0.2355	2.9821	41.6546	2.7503	17.4061	0.1941	0.2745	2.4182	3.6389	0.5617	1.0072	0.413	1.0833	0.2239	0.2034	0.4536	0.4548	0.0956	2.196	0.1425	0.0926	0.1344	0.089	0.9297	3.1962	0.0622	0.0396	15.9523	49.8134	34.2343	14.4026	19.8316
1101054	110124204	F70102029	F70100488	1	4762	2	91.797	0.0282	1.6061	0.1598	10.8379	0.262	3.6189	0.1313	0.101	0.2173	3.142	40.1824	2.6979	17.2786	0.1831	0.3264	2.354	3.3617	0.5848	0.8995	0.4913	1.1952	0.2528	0.1838	0.582	0.5155	0.101	2.6393	0.1521	0.099	0.1417	0.0892	1.0688	4.3874	0.0798	0.0482	16.0884	48.1186	35.7932	15.926	19.867
1101032	110124207	F70102056	F70100474	1	5634	2	105.143	0.0296	1.7135	0.1458	11.2838	0.2745	3.7365	0.1395	0.1026	0.2414	3.1771	40.9505	2.7912	16.9695	0.2058	0.2732	2.4296	3.4285	0.5667	0.9746	0.4657	1.0945	0.2361	0.2009	0.5005	0.49	0.1005	2.3756	0.1516	0.0917	0.1241	0.0771	0.9898	3.588	0.0477	0.0323	16.6951	48.9759	34.329	14.8761	19.4529
1101043	110124210	F70102020	F70100482	1	5892	2	169.049	0.038	1.6925	0.1426	11.0541	0.2837	3.7721	0.1275	0.1031	0.2307	3.0521	42.1562	2.8674	16.9283	0.2038	0.3021	2.3927	3.7217	0.5931	0.9213	0.4493	1.0672	0.2171	0.2033	0.444	0.478	0.1031	2.1516	0.1645	0.0923	0.1305	0.086	0.9301	2.8138	0.0567	0.0294	16.3107	50.1565	33.5327	14.2064	19.3264
1101062	110124211	F70102018	F70100494	1	7242	2	131.372	0.0227	1.6352	0.147	11.4574	0.2855	3.6423	0.1353	0.1032	0.2223	3.2047	41.4506	2.8251	16.9241	0.2096	0.3502	2.3466	3.43	0.615	0.858	0.4776	1.098	0.2164	0.1841	0.5091	0.4561	0.0875	2.5196	0.1427	0.0853	0.1212	0.1017	0.9447	3.1226	0.0445	0.0239	16.8121	49.2853	33.9026	14.5091	19.3935
1101023	110124215	F70102008	F70100469	1	5196	1	119.188	0.0353	1.7568	0.1466	10.714	0.2787	3.8097	0.124	0.101	0.2422	2.9318	40.988	2.9096	17.7085	0.2052	0.3208	2.2756	3.6548	0.6557	0.8136	0.4339	1.0881	0.206	0.1708	0.5091	0.4492	0.08	2.5127	0.1371	0.107	0.1396	0.092	0.9513	3.3822	0.0473	0.0218	15.9136	48.8842	35.2021	15.1373	20.0648
1101090	110124217	F70102028	F70100511	2	5460	2	123.499	0.0259	1.6546	0.1436	10.7038	0.2882	3.7616	0.1344	0.102	0.2293	2.952	41.2272	2.7524	17.3926	0.2086	0.3993	2.3365	3.4693	0.6476	0.9082	0.607	1.142	0.2244	0.1767	0.5103	0.5235	0.0891	2.4096	0.1473	0.1054	0.1244	0.1	1.059	3.3766	0.0449	0.0227	15.8229	49.2291	34.9479	14.8361	20.1119
1101083	110124218	F70102054	F70100507	1	5266	2	129.233	0.0272	1.6152	0.1331	11.0967	0.2552	3.4321	0.1363	0.1013	0.2077	3.3259	41.0487	2.744	16.8775	0.2375	0.3754	2.4313	3.594	0.6164	0.9259	0.4921	1.2467	0.2898	0.1967	0.5335	0.4943	0.1045	2.3921	0.1699	0.0908	0.1269	0.0953	0.9546	3.5351	0.0625	0.0336	16.5719	48.9749	34.4529	14.9581	19.4951
1101092	110124222	F70102028	F70100512	1	5224	2	118.711	0.0324	1.7032	0.1554	10.6811	0.2882	3.6586	0.1247	0.1053	0.2262	3.0914	42.22	2.7571	17.2934	0.1954	0.3199	2.4135	3.3364	0.5728	0.7845	0.4468	1.1805	0.22	0.1559	0.4882	0.4422	0.0749	2.2487	0.1286	0.0976	0.1158	0.0763	0.9537	3.333	0.0522	0.0261	15.9836	50.2147	33.8017	14.22	19.5817
1101023	110124223	F70102008	F70100469	2	5032	2	139.42	0.0259	1.6931	0.1538	11.3709	0.3021	3.7214	0.1392	0.1027	0.2264	3.1136	41.5725	2.7851	16.8705	0.2222	0.5206	2.2899	3.3677	0.7605	0.7674	0.5804	1.1644	0.2062	0.1552	0.4842	0.463	0.0805	2.0762	0.1567	0.0939	0.1239	0.0993	0.8268	3.3887	0.0503	0.0448	16.7185	49.5159	33.7654	14.2686	19.497
1101067	110124227	F70102056	F70100497	2	6604	2	173.571	0.0351	1.8494	0.1529	11.6928	0.2956	3.9961	0.1452	0.1256	0.2295	3.3317	41.1046	2.9141	16.152	0.2205	0.355	2.2241	3.345	0.6265	1.1263	0.4729	1.1149	0.2294	0.1796	0.4706	0.4324	0.0951	2.3615	0.1678	0.0969	0.1316	0.0864	0.9291	3.2144	0.0534	0.042	17.4275	49.2581	33.3143	14.459	18.8553
1101062	110124228	F70102018	F70100494	2	5606	2	95.359	0.0217	1.6193	0.1473	11.2627	0.2806	3.537	0.1399	0.1007	0.2105	3.4212	41.448	2.7123	16.5808	0.225	0.2964	2.5135	3.1441	0.5147	0.8426	0.54	1.2046	0.236	0.1696	0.5598	0.5102	0.0832	2.4788	0.148	0.1175	0.1148	0.113	1.0658	3.5695	0.042	0.0289	16.8372	49.4684	33.6945	14.5611	19.1334
1101018	110124235	F70102006	F70100466	2	5916	2	143.516	0.0313	1.6635	0.1346	10.9334	0.2815	3.6153	0.1177	0.1022	0.2156	2.9909	41.597	2.859	16.9614	0.2033	0.5076	2.2766	3.6076	0.8002	0.8796	0.5818	1.0971	0.2062	0.1892	0.504	0.4839	0.093	2.4547	0.1595	0.0979	0.1247	0.0958	0.9418	3.1134	0.0491	0.0296	16.0746	49.3353	34.5899	14.8689	19.7212
1101003	110124246	F70102030	F70100458	1	5244	2	123.953	0.0348	1.7187	0.1509	10.8692	0.2853	3.8312	0.1304	0.1079	0.2465	2.9179	41.3594	2.7708	17.2692	0.1909	0.2444	2.4191	3.7088	0.5461	0.9231	0.4039	1.0976	0.2353	0.203	0.4886	0.4658	0.0946	2.1827	0.1462	0.1001	0.1282	0.0914	0.9081	3.5909	0.0891	0.05	16.0129	49.4819	34.5053	14.8899	19.6153
1101067	110124248	F70102056	F70100497	2	5508	2	116.074	0.028	1.6567	0.153	11.4429	0.2819	3.7169	0.1295	0.1048	0.2133	3.3872	41.1254	2.7413	15.9491	0.22	0.4199	2.4845	3.2352	0.6612	0.8769	0.5869	1.1679	0.2742	0.1731	0.5637	0.4794	0.088	2.4246	0.1593	0.1152	0.1291	0.1064	1.0149	3.804	0.0496	0.0361	17.0173	49.3148	33.6679	14.9617	18.7062
1101040	110124253	F70102056	F70100480	2	5048	2	104.272	0.0376	1.7969	0.1531	11.1609	0.279	3.8492	0.1338	0.1067	0.2348	3.1292	40.5068	2.7416	17.24	0.1999	0.3453	2.326	3.4695	0.6365	0.8813	0.451	1.1421	0.2301	0.1789	0.5218	0.4784	0.0971	2.4829	0.1557	0.0898	0.1413	0.0893	0.9525	3.6439	0.0788	0.0382	16.6114	48.5955	34.7929	15.0774	19.7157
1101092	110124276	F70102028	F70100512	2	4770	2	136.091	0.0311	1.6615	0.1465	10.8739	0.2789	3.8123	0.1225	0.1041	0.2291	2.918	41.4296	2.7547	17.3395	0.1958	0.4233	2.1766	3.6062	0.7326	0.769	0.4732	1.0913	0.2115	0.1611	0.5176	0.4352	0.0757	2.5075	0.1343	0.1062	0.1509	0.119	0.99	3.3305	0.0585	0.0324	15.9493	49.2386	34.8122	14.9886	19.8235
1101060	110124282	F70102013	F70100492	2	4592	2	119.25	0.0288	1.6484	0.1421	11.271	0.2805	3.5881	0.1233	0.1002	0.2211	3.1309	41.2772	2.7701	16.9291	0.2077	0.356	2.309	3.5507	0.6424	0.8713	0.507	1.0822	0.2165	0.1908	0.5155	0.4833	0.0893	2.3817	0.1465	0.0905	0.1402	0.1018	0.9373	3.5703	0.0612	0.0382	16.5522	49.0001	34.4478	14.9872	19.4605
1101057	110124283	F70102019	F70100490	2	4726	1	125.205	0.0313	1.6636	0.1552	11.0421	0.2926	3.5306	0.1357	0.1005	0.2152	3.2628	42.1226	2.7677	16.7158	0.2483	0.4096	2.5089	3.2651	0.6383	0.8721	0.6083	1.1826	0.2406	0.1815	0.4625	0.5609	0.0957	2.1205	0.1607	0.0835	0.1143	0.0957	0.9503	3.0871	0.0561	0.0218	16.5388	50.1392	33.322	13.9787	19.3433
1101067	110124290	F70102056	F70100497	2	4816	2	104.98	0.0322	1.7966	0.1414	11.8324	0.2858	3.8352	0.1374	0.108	0.2366	3.2427	40.5541	2.7361	16.5169	0.2055	0.4144	2.3231	3.2997	0.6811	0.8017	0.5057	1.1269	0.2168	0.1653	0.5364	0.4531	0.0893	2.4706	0.1738	0.1007	0.1277	0.0977	0.9238	3.7681	0.044	0.0191	17.3882	48.6237	33.988	14.9252	19.0629
1101067	110124291	F70102056	F70100497	2	7224	2	134.826	0.031	1.7544	0.1581	11.7185	0.2941	3.8296	0.1457	0.1053	0.2345	3.329	40.5002	2.7807	16.3578	0.2253	0.4662	2.3677	3.1638	0.7207	0.8779	0.6094	1.1231	0.2339	0.1651	0.5484	0.4698	0.0941	2.5356	0.1717	0.0914	0.1382	0.1078	1.056	3.512	0.0603	0.0228	17.362	48.6256	34.0125	14.8596	19.1529
1101003	110124302	F70102030	F70100458	2	6326	2	158.048	0.0303	1.664	0.1428	10.9344	0.2873	3.7495	0.1243	0.1087	0.2271	3.044	41.7932	2.7897	16.9642	0.2014	0.3802	2.38	3.5378	0.6552	0.9249	0.5038	1.0824	0.233	0.1966	0.4887	0.4761	0.0965	2.4089	0.1396	0.0959	0.1349	0.0912	1.0133	3.0038	0.0535	0.0426	16.1414	49.7737	34.0849	14.5396	19.5454
1101049	110124306	F70102024	F70100486	1	4324	1	118.584	0.0225	1.6104	0.1593	11.4086	0.2914	3.6383	0.1399	0.1033	0.205	3.2275	41.6587	2.8243	16.249	0.2217	0.4693	2.3455	3.2928	0.7023	0.8063	0.5747	1.1263	0.227	0.1622	0.5226	0.4595	0.0814	2.4726	0.1423	0.0825	0.121	0.0873	0.9217	3.5705	0.0361	0.0363	16.7898	49.5328	33.6774	14.8042	18.8732
1101070	110124310	F70102019	F70100499	2	5942	2	106.387	0.0344	1.7323	0.1492	10.9628	0.282	3.6413	0.133	0.1003	0.2268	3.1615	40.5274	2.6763	17.1469	0.2295	0.3475	2.4313	3.3475	0.6113	0.8349	0.5207	1.2862	0.3085	0.1767	0.53	0.5307	0.1033	2.4602	0.1706	0.094	0.1364	0.0883	1.0872	3.8292	0.0603	0.0414	16.4026	48.7477	34.8496	15.1842	19.6655
1101001	110124314	F70102030	F70100456	2	5260	2	125.268	0.0348	1.7896	0.1639	11.3475	0.2959	3.9114	0.1305	0.1084	0.2355	3.0876	41.3855	2.8191	16.6908	0.204	0.3213	2.5061	3.5097	0.6054	1.0089	0.4766	1.0745	0.2328	0.2173	0.4617	0.4761	0.0958	2.3026	0.151	0.093	0.1357	0.0821	0.9881	2.9691	0.0626	0.025	16.7578	49.6656	33.5764	14.3465	19.2301
1101024	110124315	F70102014	F70100470	1	4634	3	89.381	0.0357	1.7362	0.1507	10.707	0.2764	3.6679	0.1229	0.098	0.2378	3.0241	41.4046	2.8161	17.3911	0.2007	0.3231	2.4495	3.5334	0.5799	0.9871	0.5049	1.0625	0.2306	0.2084	0.5046	0.4891	0.1035	2.2935	0.1659	0.0936	0.1267	0.1051	0.9491	3.3191	0.0691	0.0322	15.9772	49.3555	34.6674	14.6543	20.0131
1101070	110124317	F70102019	F70100499	2	4818	2	96.313	0.0238	1.6333	0.1493	11.0565	0.2792	3.441	0.1437	0.1009	0.2215	3.2539	41.6054	2.6913	16.9368	0.2319	0.3007	2.4838	3.3005	0.5484	0.9008	0.4781	1.2313	0.2458	0.1899	0.551	0.4483	0.0977	2.3201	0.1625	0.1093	0.1097	0.0863	0.977	3.5834	0.0805	0.0267	16.4923	49.5499	33.958	14.4971	19.4607
1101062	110124319	F70102018	F70100494	1	7246	2	137.62	0.0343	1.7301	0.1588	11.6047	0.2908	3.6599	0.137	0.0992	0.2207	3.2319	40.5697	2.805	16.7767	0.226	0.4358	2.2947	3.3733	0.7045	0.8238	0.5815	1.1912	0.253	0.1692	0.516	0.5535	0.0945	2.5898	0.1804	0.0974	0.142	0.1059	0.9851	3.3019	0.0342	0.0275	17.1228	48.5389	34.3383	14.9067	19.4315
1101024	110124324	F70102014	F70100470	2	6300	2	134.465	0.0287	1.6198	0.1421	10.8797	0.2684	3.6145	0.1245	0.099	0.2134	3.124	41.5006	2.8289	17.0069	0.2231	0.3552	2.5017	3.5919	0.6284	1.0317	0.5184	1.157	0.2701	0.2235	0.4935	0.4969	0.1078	2.356	0.1674	0.0994	0.1203	0.077	0.9462	3.1031	0.0481	0.0329	16.1419	49.5788	34.2795	14.5894	19.6899
1101067	110124325	F70102056	F70100497	2	6382	2	134.024	0.0284	1.6704	0.1536	11.3739	0.2774	3.7559	0.1308	0.1005	0.2168	3.1295	41.4205	2.8304	16.6124	0.2119	0.4849	2.3064	3.4197	0.7272	0.8609	0.5989	1.1203	0.2196	0.1611	0.5058	0.4751	0.0922	2.2876	0.1493	0.0963	0.1287	0.0714	0.962	3.3177	0.0557	0.0467	16.6985	49.35	33.9515	14.6287	19.3228
1101041	110124326	F70102052	F70100480	2	6440	2	146.127	0.0342	1.7853	0.1509	11.4838	0.2945	4.0229	0.1346	0.1106	0.2422	2.9999	40.5962	2.7986	17.0057	0.1706	0.2739	2.2606	3.6063	0.6116	0.8719	0.4019	1.0253	0.2066	0.1884	0.4965	0.5014	0.0982	2.5986	0.153	0.0897	0.142	0.1008	1.0194	3.4263	0.0595	0.0381	16.7592	48.6697	34.571	15.2325	19.3385
1101092	110124329	F70102028	F70100512	1	5708	2	141.272	0.0338	1.7035	0.1445	10.8419	0.2886	3.8205	0.1365	0.1052	0.2319	3.0208	41.6651	2.7236	17.0741	0.1982	0.3516	2.3126	3.4313	0.6426	0.8396	0.4721	1.0537	0.2551	0.1712	0.5108	0.4747	0.0837	2.5633	0.1388	0.09	0.1302	0.08	1.023	3.3096	0.0576	0.0202	16.0792	49.6395	34.2811	14.7793	19.5019
1101057	110124355	F70102019	F70100490	2	6222	2	111.253	0.0359	1.6801	0.1574	10.9476	0.2755	3.6231	0.1364	0.1014	0.2174	3.1293	41.895	2.7549	17.0579	0.2399	0.3014	2.4029	3.5769	0.5741	0.802	0.4745	1.2816	0.2364	0.1755	0.4653	0.5312	0.0807	2.1865	0.1921	0.0858	0.1027	0.1031	0.9358	3.1792	0.0439	0.0166	16.3267	50.008	33.6654	14.2946	19.3707
1101053	110124359	F70102024	F70100488	1	6078	2	144.83	0.0337	1.6902	0.1454	11.1546	0.2878	3.6456	0.1422	0.0991	0.2212	3.1637	41.7818	2.8547	16.7389	0.2155	0.3401	2.4152	3.5868	0.61	0.9022	0.4828	1.1502	0.2336	0.2029	0.4742	0.4619	0.0967	2.2151	0.1563	0.102	0.1291	0.0933	0.9251	3.1428	0.0758	0.0296	16.5453	49.7696	33.6852	14.455	19.2301
1101070	110124364	F70102019	F70100499	2	6670	2	151.002	0.0333	1.818	0.1738	11.3053	0.2725	3.8528	0.1432	0.1076	0.2469	3.07	40.9427	2.7898	17.46	0.2064	0.2587	2.3463	3.6743	0.546	0.906	0.3952	1.1463	0.2303	0.2029	0.4471	0.443	0.0931	2.1843	0.1514	0.0908	0.1338	0.0971	0.9671	3.1467	0.088	0.0294	16.75	49.05	34.2002	14.4521	19.7479
1101018	110124366	F70102006	F70100466	2	5602	2	146.723	0.0298	1.709	0.1529	11.3248	0.2941	3.7267	0.142	0.1053	0.2316	3.0751	41.1586	2.8325	16.3345	0.204	0.511	2.319	3.3726	0.7656	0.8905	0.6722	1.055	0.2408	0.1791	0.5367	0.5078	0.0871	2.4832	0.1661	0.0905	0.1312	0.0931	1.0189	3.4712	0.0519	0.0354	16.6376	49.0655	34.2966	15.0811	19.2157
1101070	110124369	F70102019	F70100499	2	6702	2	111.825	0.0361	1.8077	NA	11.3792	0.2899	3.646	0.132	0.0982	0.2251	3.2165	41.448	2.798	16.9797	0.226	0.3382	2.3247	3.261	0.5889	0.773	0.5022	1.1722	0.2299	0.1601	0.4989	0.4675	0.0733	2.2853	0.1538	0.0864	0.1176	0.0704	0.9656	3.325	0.0582	0.0556	17.0075	49.3627	33.63	14.3078	19.322
1101018	110124375	F70102006	F70100466	2	6132	2	127.506	0.0335	1.6371	0.1346	10.6841	0.2757	3.7215	0.1294	0.105	0.2188	3.0821	41.1328	2.8112	16.6675	0.1873	0.3537	2.4613	3.4656	0.6233	0.9611	0.5299	1.0867	0.2713	0.1897	0.5493	0.4539	0.1033	2.5622	0.1613	0.0977	0.1206	0.0899	1.1221	3.8907	0.0511	0.0346	15.8881	49.2155	34.8962	15.544	19.3524
1101040	110124376	F70102056	F70100480	2	4982	2	109.943	0.034	1.6406	0.1437	10.7818	0.2862	3.6734	0.1271	0.102	0.2156	3.0058	42.1973	2.8186	17.1969	0.2106	0.3143	2.3073	3.6551	0.6022	0.8503	0.4229	1.0923	0.23	0.2038	0.4747	0.4561	0.084	2.1604	0.1569	0.0811	0.1277	0.0911	0.8338	3.3088	0.0654	0.0481	15.9437	50.0454	34.0109	14.4956	19.5153
1101034	110124377	F70102020	F70100475	1	5956	2	110.948	0.0272	1.609	0.148	11.1467	0.2713	3.741	0.125	0.1066	0.2195	3.0397	41.8633	2.7295	17.052	0.1972	0.2958	2.2188	3.6603	0.6005	0.8396	0.4227	1.0184	0.2145	0.1789	0.5231	0.45	0.0741	2.3909	0.1385	0.0804	0.1246	0.0968	0.9094	3.3914	0.0561	0.0394	16.2927	49.5724	34.135	14.7504	19.3845
1101056	110124379	F70102046	F70100489	2	5888	2	106.923	0.0311	1.6126	0.1439	11.344	0.2763	3.5911	0.1478	0.1007	0.2167	3.2116	41.14	2.7892	16.647	0.2313	0.3613	2.3574	3.5406	0.6353	0.8916	0.5042	1.1211	0.2594	0.2023	0.5143	0.4893	0.0952	2.5117	0.1712	0.0973	0.1269	0.0979	0.9675	3.5219	0.0338	0.0166	16.7223	49.0173	34.2606	15.0517	19.2087
1101063	110124380	F70102035	F70100494	2	5320	2	117.213	0.0308	1.6657	0.1524	11.1642	0.2874	3.6372	0.1328	0.1039	0.213	3.1661	41.8746	2.7856	16.7855	0.2178	0.2928	2.427	3.5413	0.5632	0.8707	0.4488	1.1335	0.2615	0.193	0.5032	0.4671	0.0871	2.3934	0.1525	0.0966	0.1174	0.0949	0.9422	3.1389	0.03	0.0278	16.5298	49.8778	33.5925	14.4128	19.1796
1101067	110124381	F70102056	F70100497	2	4868	2	116.03	0.032	1.7795	0.1543	11.8141	0.2953	3.8975	0.1373	0.1123	0.2303	3.3939	40.4785	2.7593	16.2983	0.2213	0.4869	2.2906	3.1251	0.7437	0.8377	0.5522	1.0645	0.2108	0.1511	0.5661	0.4219	0.0787	2.4275	0.1563	0.0822	0.1264	0.1016	0.9753	3.8833	0.0748	0.0394	17.5325	48.5058	33.9618	14.9581	19.0036
1101033	110124382	F70102008	F70100475	1	4762	2	130.284	0.0308	1.5611	0.1415	10.9109	0.2516	3.4795	0.1407	0.0982	0.2079	3.2255	41.7893	2.7522	17.0288	0.2345	0.2924	2.363	3.7674	0.582	0.854	0.4286	1.2177	0.2552	0.1981	0.4925	0.4763	0.0888	2.3568	0.1671	0.0869	0.1314	0.1039	0.9087	3.2831	0.0623	0.0311	16.245	49.6216	34.1332	14.7575	19.3759
1101043	110124383	F70102020	F70100482	2	6556	2	160.564	0.0391	1.839	0.1528	11.6399	0.2898	3.9134	0.1403	0.1065	0.239	3.1022	41.064	2.7992	16.8428	0.2124	0.4044	2.3807	3.3549	0.6701	0.9234	0.5854	1.1282	0.2305	0.1798	0.4529	0.5376	0.0942	2.2648	0.1524	0.0895	0.1272	0.0862	0.9828	2.9069	0.0465	0.0213	17.1256	49.2656	33.6089	14.13	19.4788
1101053	110124389	F70102024	F70100488	2	4554	2	113.123	0.0346	1.6178	0.1384	10.4251	0.2946	3.644	0.1203	0.1037	0.2167	3.0111	41.8547	2.8025	16.5672	0.1889	0.4889	2.2688	3.4151	0.7126	0.8286	0.6978	1.0749	0.2741	0.1499	0.5856	0.4961	0.0967	2.5793	0.1586	0.1124	0.1204	0.0898	1.0693	3.6712	0.0486	0.0416	15.5362	49.6733	34.7903	15.3233	19.4671
1101029	110124392	F70102022	F70100472	2	4704	1	111.658	0.023	1.5934	0.1405	11.1678	0.281	3.5998	0.1268	0.1025	0.2098	3.281	41.3959	2.8405	16.7267	0.2124	0.3705	2.5099	3.3576	0.6092	0.9592	0.5612	1.1968	0.2522	0.1937	0.5003	0.488	0.098	2.2923	0.1817	0.0961	0.1225	0.0977	0.9668	3.3503	0.0559	0.0388	16.545	49.5197	33.9351	14.5255	19.4098
1101022	110124395	F70102051	F70100468	2	4976	2	120.838	0.0358	1.6796	0.1622	11.327	0.2583	3.6236	0.1286	0.0962	0.2144	3.1835	41.3802	2.7789	17.0289	0.2281	0.2611	2.3853	3.681	0.5427	0.9481	0.4045	1.193	0.2322	0.2232	0.4782	0.4837	0.0927	2.3604	0.1565	0.0843	0.1119	0.0965	0.9004	3.1509	0.0678	0.0202	16.7448	49.3253	33.9298	14.5355	19.3944
1101042	110124401	F70102018	F70100481	2	5662	2	126.185	0.029	1.7178	0.1588	11.5307	0.2777	3.7498	0.1347	0.1056	0.2332	3.1695	40.7813	2.8039	16.8807	0.2122	0.3102	2.4447	3.4968	0.6086	0.9584	0.4557	1.1506	0.2207	0.2005	0.4923	0.5103	0.1015	2.3893	0.1544	0.0904	0.1355	0.0898	0.9411	3.3937	0.0504	0.0203	16.9527	48.8848	34.1626	14.7835	19.379
1101054	110124402	F70102029	F70100488	2	4260	2	109.267	0.0285	1.5771	0.1297	10.712	0.2758	3.5306	0.1234	0.0989	0.2112	3.052	41.6271	2.7404	16.8667	0.2038	0.3657	2.3864	3.4694	0.6138	0.9026	0.545	1.1672	0.2987	0.1932	0.548	0.5099	0.0993	2.564	0.1573	0.0887	0.1089	0.0851	0.9562	3.688	0.0454	0.03	15.8266	49.542	34.6315	15.1303	19.5011
1101067	110124404	F70102056	F70100497	2	5506	2	134.527	0.0289	1.6868	0.1647	11.8233	0.2901	3.7245	0.1503	0.107	0.2229	3.313	40.8034	2.849	16.2348	0.2263	0.4402	2.3424	3.2814	0.6952	0.8882	0.5424	1.126	0.2298	0.1776	0.5189	0.4758	0.0791	2.3823	0.1603	0.0793	0.1277	0.0898	0.9033	3.7283	0.0543	0.0529	17.3933	48.7835	33.8234	14.9505	18.8727
1101016	110124406	F70102006	F70100465	1	7062	1	163.545	0.0307	1.7504	0.1565	12.0666	0.2824	3.6678	0.1505	0.1023	0.2295	3.3176	40.8141	2.8224	16.7366	0.2109	0.3687	2.2537	3.5045	0.6595	0.8961	0.4881	1.0708	0.2081	0.1878	0.4936	0.4504	0.0948	2.3156	0.1587	0.1071	0.1292	0.0847	0.9276	3.1594	0.0723	0.0309	17.6832	48.558	33.7588	14.4891	19.2697
1101031	110124408	F70102016	F70100474	1	7860	2	163.742	0.034	1.7174	0.15	11.3606	0.2827	3.7751	0.1403	0.1013	0.2302	3.1939	41.1918	2.7958	16.9012	0.2173	0.3474	2.2679	3.5558	0.6507	0.857	0.4524	1.1286	0.2648	0.1865	0.4785	0.4495	0.0989	2.4655	0.1601	0.0978	0.1477	0.0983	0.9843	3.1324	0.0483	0.036	16.8134	49.1723	34.0142	14.6828	19.3314
1101025	110124411	F70102008	F70100470	1	6112	2	127.457	0.0333	1.6786	0.1382	10.8222	0.2707	3.6019	0.1231	0.0971	0.2181	3.2627	40.9215	2.7969	17.1148	0.2017	0.2384	2.5714	3.5496	0.5109	1.0593	0.4526	1.1567	0.287	0.2293	0.5079	0.5283	0.1089	2.4621	0.1752	0.1139	0.135	0.0892	1.098	3.3598	0.0448	0.0408	16.2598	49.0816	34.6586	14.9734	19.6851
1101041	110124412	F70102052	F70100480	1	4280	1	129.16	0.0337	1.7095	0.1523	11.2955	0.2817	3.7478	0.1283	0.1006	0.2364	3.079	41.6531	2.7959	16.8021	0.207	0.4011	2.3102	3.4754	0.6701	0.8435	0.5161	1.1459	0.2281	0.1827	0.4678	0.5343	0.0821	2.3665	0.1476	0.0892	0.1463	0.0966	0.9034	3.0992	0.0547	0.0164	16.6053	49.615	33.7798	14.4813	19.2984
1101095	110124414	F70102048	F70100514	1	4878	2	114.675	0.0292	1.5539	0.136	10.4889	0.2764	3.4044	0.1329	0.1018	0.2062	3.0578	41.7742	2.8201	17.1993	0.2053	0.2572	2.4491	3.7162	0.5028	0.9747	0.4518	1.1324	0.246	0.2235	0.6759	0.4996	0.1058	2.4513	0.165	0.097	0.1229	0.1068	0.9971	3.3447	0.0679	0.0261	15.604	49.5492	34.8469	14.9782	19.8685
1101021	110124422	F70101996	F70100468	2	5060	2	109.431	0.0332	1.7305	0.1462	11.0572	0.2821	3.7257	0.1281	0.104	0.2283	2.9803	40.9067	2.7143	17.4316	0.1954	0.3209	2.2803	3.6154	0.6079	0.8668	0.4352	1.1528	0.2276	0.1895	0.5098	0.467	0.0808	2.4642	0.1594	0.0946	0.1226	0.0995	0.9058	3.6367	0.0617	0.038	16.2707	48.8385	34.8906	15.0515	19.8393
1101067	110124428	F70102056	F70100497	2	6176	2	139.541	0.0319	1.7748	0.1513	11.3406	0.3134	4.0099	0.1278	0.1115	0.2332	3.197	41.4511	2.7627	16.3403	0.2021	0.5173	2.3166	3.2561	0.7613	0.8436	0.5859	1.0192	0.2031	0.1494	0.5106	0.4449	0.0731	2.3444	0.1412	0.0828	0.137	0.0894	0.9783	3.391	0.0592	0.048	16.8255	49.566	33.6085	14.5655	19.043
1101028	110124429	F70102006	F70100472	1	7404	2	131.715	0.0296	1.6588	0.1421	10.9489	0.29	3.6531	0.1328	0.0912	0.2327	3.0876	41.469	2.7635	17.0548	0.2137	0.3958	2.2851	3.4973	0.6621	0.8011	0.5675	1.1985	0.2925	0.1644	0.5236	0.4893	0.0874	2.4617	0.1593	0.0843	0.1282	0.1018	0.9752	3.2947	0.038	0.0246	16.2134	49.4387	34.348	14.7316	19.6162
1101070	110124430	F70102019	F70100499	1	7624	2	162.846	0.0358	1.8495	0.1544	11.83	0.2891	3.817	0.1462	0.1009	0.2385	3.1569	39.9736	2.8154	16.8994	0.2074	0.3745	2.3647	3.5091	0.6556	0.9919	0.5545	1.1276	0.2388	0.2041	0.4748	0.5487	0.107	2.4483	0.1772	0.0978	0.1395	0.0953	1.0303	3.2542	0.0603	0.0315	17.3802	48.089	34.5307	14.9356	19.5952
1101027	110124434	F70102025	F70100471	1	7738	2	147.959	0.0304	1.7194	0.155	11.3976	0.2766	3.7422	0.13	0.1098	0.2242	3.3105	40.8907	2.7839	16.9444	0.227	0.2687	2.4343	3.5247	0.5599	0.9391	0.4528	1.0963	0.2189	0.1994	0.4904	0.4572	0.0981	2.312	0.1427	0.1072	0.1361	0.0923	1.022	3.4061	0.0724	0.0272	16.9701	48.9116	34.1181	14.7252	19.3931
1101045	110124435	F70102013	F70100483	2	5044	2	116.521	0.0328	1.7941	0.1556	11.8267	0.2687	3.7399	0.1462	0.1014	0.2338	3.2013	40.7869	2.7922	17.0956	0.2142	0.2023	2.3701	3.6797	0.4787	0.9337	0.3644	1.1095	0.2297	0.2164	0.4771	0.4705	0.0873	2.3125	0.1423	0.0836	0.1293	0.0879	0.9434	3.1987	0.0666	0.0272	17.3709	48.7484	33.8809	14.549	19.3317
1101039	110124439	F70102024	F70100479	1	4078	2	117.748	0.0316	1.658	0.1599	11.1918	0.2706	3.6446	0.1315	0.1036	0.2243	3.1261	41.4704	2.8237	16.8062	0.2217	0.2511	2.4586	3.6113	0.5177	0.9494	0.3661	1.1887	0.2784	0.2322	0.4899	0.3938	0.1124	2.3927	0.1906	0.0891	0.1238	0.0822	0.9524	3.3703	0.061	0.0245	16.5206	49.6054	33.8741	14.7278	19.1463
1101063	110124440	F70102035	F70100494	1	4648	2	115.591	0.0305	1.5878	0.1346	10.7372	0.2658	3.4627	0.117	0.0947	0.2163	3.0403	41.7115	2.8173	17.1996	0.2181	0.2154	2.499	3.8186	0.4874	1.0073	0.3674	1.1686	0.2917	0.2585	0.4885	0.4708	0.1167	2.3999	0.1934	0.0903	0.1169	0.0711	0.9437	3.2906	0.0454	0.0256	15.8655	49.6873	34.4473	14.8909	19.5563
1101027	110124675	F70102025	F70100471	2	6444	2	138.892	0.0288	1.7178	0.1552	11.3391	0.2941	3.7986	0.1397	0.1045	0.2323	3.077	41.4267	2.8181	16.9891	0.2125	0.3017	2.3743	3.5647	0.5783	0.9112	0.4904	1.0865	0.2172	0.1935	0.4654	0.5041	0.0913	2.3012	0.1485	0.0946	0.1261	0.0953	1.0226	3.0155	0.0652	0.0189	16.6701	49.4504	33.8795	14.4405	19.439
1101023	110124680	F70102008	F70100469	2	5474	2	126.242	0.0313	1.7315	0.1527	11.388	0.2807	3.7155	0.1412	0.1014	0.2307	3.1518	41.1044	2.7774	17.0042	0.2181	0.3355	2.3762	3.558	0.6146	0.8726	0.4647	1.1705	0.2135	0.1966	0.489	0.4783	0.0934	2.2752	0.1552	0.0856	0.1347	0.0985	0.9189	3.3721	0.0431	0.0248	16.8146	49.1174	34.0679	14.6246	19.4434
1101043	110124692	F70102020	F70100482	2	5536	2	132.968	0.0291	1.6574	0.1437	11.1613	0.2798	3.7762	0.1305	0.109	0.2194	3.1755	41.7613	2.8122	16.8216	0.2111	0.3872	2.3112	3.5614	0.6571	0.8835	0.4989	1.1005	0.2229	0.18	0.47	0.4815	0.0963	2.2921	0.1652	0.0871	0.1364	0.0785	0.9455	3.0855	0.0472	0.024	16.5087	49.726	33.7654	14.4422	19.3231
1101031	110124704	F70102016	F70100474	2	6388	2	129.697	0.0346	1.7917	0.1545	11.5414	0.2727	3.8678	0.1498	0.1064	0.2387	3.1416	40.2348	2.8027	16.8468	0.2091	0.2789	2.3613	3.4923	0.5814	0.9233	0.4128	1.1282	0.2639	0.1954	0.5122	0.4669	0.0983	2.6859	0.1624	0.0876	0.1369	0.1001	1.0411	3.6002	0.0453	0.0329	17.0226	48.3975	34.5797	15.3199	19.26
1101023	110124706	F70102008	F70100469	1	3346	2	105.678	0.0253	1.5579	NA	11.0185	0.2725	3.4856	0.1245	0.099	0.2169	3.1004	41.8748	2.8254	16.9468	0.2174	0.5633	2.2385	3.4179	0.8037	0.7323	0.5356	1.148	0.2164	0.1498	0.5477	0.4248	0.0676	2.2311	0.1517	0.0713	0.1065	0.086	0.7778	3.6633	0.0341	0.0395	16.2721	49.4865	34.2414	14.6907	19.5506
1101054	110124709	F70102029	F70100488	1	3326	1	68.658	0.0263	1.6013	0.1597	11.1719	0.2734	3.4276	0.1285	0.0845	0.203	3.1595	40.7999	2.6872	16.3062	0.2056	0.3985	2.3064	3.2273	0.6325	0.7757	0.5911	1.0803	0.2087	0.1605	0.7099	0.5065	0.0725	2.6147	0.1466	0.0969	0.1312	0.1374	0.9969	4.895	0.0496	0.0274	16.4528	48.3273	35.22	16.1317	19.0882
1101003	110124741	F70102030	F70100458	2	3302	1	121.569	0.0297	1.7067	0.1492	11.0341	0.2712	3.6933	0.1278	0.0999	0.2276	3.0977	41.4036	2.7661	17.4655	0.1938	0.2921	2.3151	3.5386	0.5819	0.8653	0.4483	1.1467	0.2205	0.1762	0.4851	0.4689	0.0969	2.329	0.1644	0.0955	0.1357	0.0904	0.9457	3.2835	0.03	0.0241	16.3388	49.3147	34.3464	14.5073	19.8392
1101056	110124743	F70102046	F70100489	1	4198	2	94.685	0.036	1.7341	0.1532	11.3212	0.2629	3.6295	0.1415	0.0975	0.226	3.1659	40.3008	2.8071	17.3889	0.2048	0.2698	2.2267	3.6838	0.5628	0.9116	0.3709	1.1291	0.2245	0.1972	0.5506	0.4203	0.0925	2.5635	0.162	0.0907	0.1189	0.103	0.9045	3.8566	0.0708	0.0208	16.7567	48.033	35.2103	15.4324	19.778
1101054	110124745	F70102029	F70100488	2	2858	2	72.089	0.0317	1.6572	0.1679	10.9144	0.2974	3.692	0.1233	0.094	0.2325	2.9646	40.9242	2.7016	16.4938	0.1898	0.634	2.169	3.2035	0.8511	0.6996	0.647	1.1177	0.2098	0.1254	0.649	0.4787	0.0625	2.5892	0.1614	0.0956	0.1132	0.1249	0.9357	4.5695	0.0425	0.0361	16.049	48.6655	35.2854	15.8791	19.4064
1101029	110124751	F70102022	F70100472	2	5296	2	120.302	0.0279	1.6171	0.141	10.862	0.2783	3.6206	0.127	0.1028	0.2198	3.1251	40.8388	2.8086	17.3276	0.2044	0.3314	2.3576	3.6095	0.6229	0.9626	0.5299	1.0586	0.2329	0.2188	0.5125	0.5321	0.1053	2.4942	0.1698	0.098	0.1307	0.1016	1.0576	3.478	0.0623	0.0328	16.1045	48.6594	35.2362	15.2672	19.9689
1101080	110124752	F70102044	F70100505	1	4118	2	94.993	0.0244	1.652	0.1504	11.3944	0.2771	3.6516	0.1353	0.1035	0.2166	3.3214	41.2556	2.7712	16.7909	0.2195	0.4107	2.2981	3.3851	0.6789	0.8006	0.4942	1.1393	0.2162	0.1625	0.5334	0.4242	0.0802	2.4028	0.1679	0.0915	0.1162	0.1136	0.9358	3.5117	0.0418	0.0313	16.8974	49.1095	33.9932	14.6781	19.315
1101032	110124755	F70102056	F70100474	2	8468	2	170.138	0.0334	1.7685	0.1621	11.5226	0.273	3.9108	0.1396	0.1116	0.2361	3.2043	40.5987	2.8897	16.6772	0.2045	0.2813	2.3954	3.6206	0.6023	0.9816	0.4478	1.0516	0.2271	0.2059	0.4751	0.4829	0.0966	2.3614	0.1646	0.093	0.1381	0.0957	1.0025	3.433	0.0587	0.0527	17.035	48.7328	34.2322	15.0838	19.1483
1101062	110124756	F70102018	F70100494	1	8010	2	149.801	0.0348	1.77	0.1555	11.7578	0.2894	3.7118	0.1353	0.104	0.2167	3.2889	41.2513	2.8164	16.5148	0.2138	0.3547	2.3835	3.4269	0.6095	0.9057	0.5452	1.0639	0.2135	0.1942	0.4745	0.5541	0.0854	2.3687	0.1415	0.0851	0.1258	0.0925	1.005	3.0399	0.0384	0.0317	17.356	49.1589	33.4852	14.4272	19.0578
1101062	110124758	F70102018	F70100494	2	6136	2	122.071	0.0361	1.8138	0.17	11.6926	0.2872	3.8341	0.1421	0.1041	0.236	3.1888	40.6728	2.7795	16.6131	0.2098	0.4004	2.3213	3.3096	0.6602	0.8432	0.589	1.1322	0.223	0.1736	0.5102	0.5574	0.0836	2.5574	0.1647	0.1006	0.1295	0.087	0.986	3.3184	0.0557	0.0171	17.2532	48.7392	34.0075	14.7803	19.2272
1101070	110124759	F70102019	F70100499	2	7658	2	134.901	0.029	1.7492	0.1499	11.1377	0.2949	3.8856	0.1328	0.1103	0.2331	3.0527	41.4716	2.7934	16.9366	0.2055	0.3078	2.5113	3.4774	0.586	0.915	0.4724	1.1271	0.2154	0.1957	0.4623	0.5095	0.0907	2.1858	0.1473	0.0886	0.1291	0.0926	1.0421	3.1688	0.0638	0.0291	16.4568	49.7633	33.7798	14.4139	19.366
1101032	110124761	F70102056	F70100474	2	6666	2	150.266	0.03	1.7863	0.1534	11.6385	0.2961	3.9409	0.1355	0.1127	0.2441	3.1809	40.7654	2.7893	16.9466	0.2036	0.3246	2.2958	3.5	0.6214	0.963	0.4388	1.0393	0.225	0.1991	0.4791	0.4627	0.1038	2.4623	0.1637	0.089	0.1328	0.0955	0.9191	3.1825	0.0498	0.0297	17.1282	48.8389	34.0332	14.5926	19.4403
1101049	110124765	F70102024	F70100486	2	6864	2	170.264	0.0284	1.6803	0.1307	10.9168	0.2938	3.7332	0.1236	0.1025	0.2215	3.0304	41.1307	2.8461	16.7742	0.2036	0.3797	2.4919	3.5635	0.6459	0.9968	0.593	1.1639	0.2711	0.209	0.4988	0.5184	0.1133	2.4585	0.1614	0.0926	0.1363	0.0737	1.0572	3.2651	0.058	0.0358	16.1139	49.3485	34.5374	15.0155	19.5222
1101003	110124770	F70102030	F70100458	1	4576	2	102.244	0.0357	1.7258	0.1577	11.3986	0.2783	3.6428	0.1333	0.1042	0.224	3.1912	41.4821	2.8073	16.5052	0.2098	0.3655	2.4448	3.4169	0.7113	0.942	0.502	1.1163	0.2356	0.1956	0.5129	0.4509	0.1073	2.2375	0.1508	0.0888	0.1307	0.095	0.919	3.3812	0.0587	0.0414	16.8521	49.4548	33.6932	14.5745	19.1187
1101057	110124775	F70102019	F70100490	2	4350	2	112.596	0.0334	1.7337	0.1525	11.2101	0.2777	3.7167	0.1258	0.0985	0.2306	3.038	41.5551	2.7254	17.5606	0.2061	0.3963	2.1101	3.6472	0.6786	0.7239	0.4517	1.1082	0.1965	0.1594	0.4793	0.441	0.0826	2.2541	0.1521	0.0774	0.1178	0.08	0.8365	3.2773	0.0394	0.0264	16.4997	49.2149	34.2855	14.4336	19.8519
1101023	110124780	F70102008	F70100469	2	4850	2	98.508	0.0339	1.6822	0.1543	11.1191	0.2675	3.6441	0.1173	0.0973	0.2196	3.0258	41.1046	2.7508	17.0749	0.2045	0.3862	2.227	3.683	0.6911	0.7572	0.4703	1.1481	0.2233	0.1649	0.5429	0.4523	0.0641	2.5338	0.1395	0.0738	0.119	0.087	0.9183	3.7592	0.0335	0.0296	16.3371	48.8514	34.8115	15.355	19.4565
1101083	110124784	F70102054	F70100507	2	5142	2	113.764	0.0206	1.6224	0.1557	11.3544	0.2686	3.7114	0.1409	0.1052	0.2193	3.2039	41.0622	2.8122	16.9982	0.2154	0.1824	2.4347	3.608	0.4396	1.0107	0.3245	1.102	0.2234	0.2262	0.5103	0.4049	0.0862	2.3499	0.161	0.092	0.1134	0.1079	1.0346	3.6015	0.0733	0.0232	16.7134	49.0686	34.2183	14.9059	19.3122
1101059	110124787	F70102051	F70100492	2	5866	2	130.135	0.0365	1.6949	0.1503	10.9951	0.2621	3.6456	0.15	0.0972	0.2327	3.1936	40.5706	2.7498	17.098	0.2168	0.2709	2.427	3.5555	0.5731	0.8962	0.4385	1.1954	0.265	0.1958	0.5033	0.561	0.1017	2.63	0.1602	0.0999	0.1363	0.1039	1.051	3.6517	0.0648	0.0256	16.4371	48.6231	34.9397	15.4274	19.5124
1101052	110124796	F70102027	F70100487	2	3916	1	80.439	0.0303	1.6431	0.1461	11.4278	0.2856	3.5095	0.1308	0.0915	0.2144	3.0661	41.2276	2.766	16.7238	0.2011	0.5503	2.0612	3.5175	0.7913	0.7207	0.5606	1.0836	0.2067	0.1433	0.5869	0.432	0.0728	2.4413	0.1769	0.0815	0.1067	0.1055	0.8537	3.9601	0.0463	0.0373	16.6455	48.6426	34.712	15.3099	19.4021
1101095	110124798	F70102048	F70100514	1	4186	2	123.121	0.033	1.5327	0.1252	10.687	0.2713	3.2075	0.1306	0.1257	0.194	3.0652	42.6099	2.6166	16.9394	0.236	0.302	2.3047	3.8276	0.5732	0.8902	0.4966	1.2301	0.2443	0.2093	0.4848	0.489	0.0957	2.4066	0.1926	0.0994	0.1251	0.0989	0.9115	3.1643	0.0546	0.0256	15.8097	50.1861	34.0044	14.5973	19.4069
1101033	110124802	F70102008	F70100475	2	7044	2	176.157	0.0336	1.7294	0.145	11.2082	0.2731	3.7737	0.1256	0.1046	0.2216	3.2071	41.6218	2.8751	16.895	0.211	0.4187	2.348	3.5407	0.7014	0.8781	0.5191	1.109	0.2204	0.1797	0.4536	0.4837	0.0891	2.2914	0.155	0.0837	0.1368	0.0821	0.936	2.8588	0.0503	0.0398	16.6598	49.6057	33.7347	14.3151	19.4193
1101093	110124808	F70102054	F70100513	1	5096	2	111.405	0.0303	1.6457	0.1449	11.2023	0.2632	3.5091	0.1286	0.1023	0.2094	3.208	40.8458	2.7964	16.8247	0.208	0.2115	2.499	3.73	0.4737	1.0366	0.3675	1.144	0.2854	0.2374	0.5298	0.4205	0.1135	2.5774	0.1772	0.0925	0.1235	0.0954	1.0174	3.6009	0.1082	0.0398	16.5679	48.826	34.6061	15.3344	19.2717
1101042	110124809	F70102018	F70100481	1	6548	2	112.877	0.0307	1.7213	0.1507	10.7433	0.2842	3.6258	0.1235	0.1049	0.2274	3.05	42.0154	2.8219	17.3527	0.1939	0.2935	2.4265	3.4912	0.556	0.9394	0.4711	1.105	0.2183	0.1976	0.4835	0.5034	0.1021	2.2392	0.1544	0.0869	0.1121	0.1073	0.963	3.0364	0.0494	0.0182	16.0134	49.9346	34.0523	14.2156	19.8364
1101042	110124812	F70102018	F70100481	1	3960	1	87.12	NA	1.4785	0.158	11.3782	0.2749	3.5748	0.1258	0.0982	0.2156	3.2057	41.3316	2.7818	16.6912	0.2066	0.3901	2.2401	3.4035	0.6686	0.8549	0.5281	1.0257	0.2157	0.1769	0.5638	0.4874	0.0905	2.5793	0.1513	0.0896	0.1279	0.0852	0.9485	3.7563	0.0418	0.0414	16.5653	48.9122	34.5224	15.2291	19.2934
1101081	110124813	F70102038	F70100506	2	5178	2	96.459	0.0279	1.6357	0.1533	10.6867	0.2945	3.6387	0.1272	0.1032	0.2345	2.9397	40.1498	2.7552	17.0971	0.1887	0.326	2.4245	3.4937	0.6039	1.0002	0.5231	1.0995	0.283	0.216	0.5545	0.5076	0.1127	2.4673	0.1655	0.1085	0.1426	0.0841	1.1527	4.5177	0.1136	NA	15.7592	48.1587	NA	16.276	19.8062
1101083	110124814	F70102054	F70100507	1	4280	2	86.43	0.0196	1.6098	0.1553	11.3959	0.275	3.5016	0.1343	0.1055	0.2084	3.2739	41.3174	2.7658	16.6583	0.2167	0.2551	2.4214	3.5128	0.5321	0.9149	0.3943	1.1243	0.201	0.1962	0.5469	0.4107	0.0769	2.2846	0.1669	0.0959	0.1389	0.1063	0.9497	3.9106	0.0818	0.0408	16.8055	49.1132	34.081	15.0325	19.0488
1101070	110124817	F70102019	F70100499	2	6064	2	97.519	0.039	1.6196	0.1422	10.4637	0.2622	3.3524	0.1279	0.0966	0.207	3.1258	41.4396	2.6271	16.7667	0.2376	0.3064	2.5347	3.0903	0.5554	0.8738	0.5494	NA	0.2546	0.1782	0.5458	0.5197	0.1	2.3119	0.1846	0.1077	0.1295	0.1232	1.1642	4.4494	0.1302	0.0442	15.7558	49.4643	34.7801	15.407	19.3729
1101058	110124821	F70102018	F70100491	1	4636	2	131.491	0.0304	1.6523	0.1479	10.9535	0.2753	3.7136	0.1239	0.1065	0.2248	2.9067	41.6668	2.8691	17.1279	0.1783	0.3445	2.3505	3.5477	0.6276	0.9259	0.4884	1.0872	0.2316	0.2026	0.4882	0.4865	0.0928	2.3828	0.1564	0.0896	0.1198	0.1029	0.9239	3.2729	0.0639	0.0371	15.9931	49.5879	34.4189	14.7588	19.6602
1101054	110124822	F70102029	F70100488	2	2250	1	65.256	0.0268	1.5162	NA	10.8104	0.2796	3.2939	0.119	0.0864	0.2025	3.0988	42.0238	2.7192	16.1552	0.2047	0.5208	2.2591	3.1303	0.7003	0.6869	0.585	1.1439	0.2466	0.1494	0.668	0.4523	0.0689	2.5902	0.1544	0.0856	0.1053	0.1079	0.9086	4.5411	0.044	0.054	16.0368	49.4877	34.4755	15.5972	18.8782
1101053	110124824	F70102024	F70100488	1	3692	2	101.592	0.0346	1.6107	0.1605	10.7607	0.2799	3.5133	0.1264	0.097	0.2125	3.0454	41.5239	2.7963	16.9692	0.1985	0.3475	2.3552	3.5441	0.6063	0.9071	0.5085	1.0682	0.2728	0.1913	0.5521	0.4454	0.0969	2.2512	0.1615	0.091	0.1353	0.0818	0.9337	3.9983	0.0623	0.0605	15.9368	49.2718	34.7913	15.2372	19.5542
1101054	110124826	F70102029	F70100488	1	3518	2	60.666	0.0233	1.5455	0.1601	10.8821	0.2801	3.4519	0.1201	0.0954	0.2112	3.1313	39.7706	2.6611	16.8835	0.2019	0.3962	2.2705	3.2495	0.6163	0.8207	0.612	1.1993	0.267	0.1608	0.6698	0.5695	0.0716	2.8214	0.17	0.0811	0.1165	0.0863	1.0745	5.2319	0.0673	0.0295	16.0643	47.5049	36.4307	NA	19.6213
1101054	110124828	F70102029	F70100488	1	6350	1	73.37	0.0265	1.5515	0.1524	11.2616	0.2691	3.3265	0.1333	0.098	0.1924	3.1748	41.5706	2.7391	16.1976	0.2092	0.318	2.2928	3.4463	0.5837	0.829	0.4919	1.1346	0.324	0.18	0.5984	0.5163	0.0835	2.6931	0.1524	0.0783	0.1475	0.0714	0.9605	4.0977	0.0474	0.0507	16.5094	49.168	34.3228	15.6546	18.668
1101043	110124829	F70102020	F70100482	2	5488	2	115.047	0.0309	1.657	NA	11.1615	0.2675	3.5923	0.1412	0.0993	0.2198	3.098	41.6006	2.8258	16.9359	0.222	0.3609	2.2958	3.5059	0.6309	0.7967	0.5163	1.1207	0.2134	0.1773	0.5319	0.5142	0.0843	2.3522	0.1483	0.105	0.123	0.09	0.9671	3.3294	0.0593	0.0291	16.5069	49.338	34.155	14.734	19.4211
1101018	110124830	F70102006	F70100466	2	4716	2	113.591	0.031	1.7474	0.1549	11.2268	0.2993	3.7679	0.1443	0.1057	0.2399	3.141	40.523	2.8315	16.6309	0.199	0.5037	2.3315	3.2017	0.7412	0.9044	0.6572	1.0553	0.2269	0.176	0.5718	0.4742	0.0899	2.3777	0.1561	0.1077	0.1368	0.107	1.0361	3.9915	0.0726	0.0377	16.6443	48.4658	34.8895	15.3172	19.5728
1101053	110124832	F70102024	F70100488	2	4114	2	101.251	0.0189	1.4788	0.1476	11.0405	0.2694	3.51	0.1291	0.1081	0.2093	3.1957	41.0573	2.8402	16.7989	0.2157	0.3889	2.3452	3.443	0.6396	0.881	0.5475	1.1673	0.2199	0.1826	0.5634	0.4695	0.0759	2.4551	0.1618	0.1113	0.127	0.1115	0.9766	4.0338	0.0454	0.0339	16.2263	48.8391	34.9344	15.4562	19.4784
1101024	110124834	F70102014	F70100470	1	6052	2	128.158	0.0244	1.604	0.1418	11.4411	0.2638	3.5184	0.1495	0.1002	0.2015	3.5166	41.6394	2.783	16.2983	0.2309	0.3347	2.5159	3.4558	0.5862	0.9699	0.51	1.1757	0.2513	0.2065	0.5105	0.501	0.1017	2.3932	0.175	0.0969	0.1289	0.0973	0.8971	3.1073	0.0454	0.0268	17.1083	49.6399	33.252	14.3326	18.9192
1101031	110124835	F70102016	F70100474	2	5822	2	133.106	0.0284	1.6379	0.1551	11.4536	0.273	3.5704	0.1487	0.1051	0.2086	3.2833	41.1041	2.8149	16.6635	0.2256	0.3107	2.4681	3.5485	0.5775	0.9662	0.4582	1.1751	0.2387	0.214	0.486	0.494	0.1025	2.3431	0.1693	0.0826	0.1253	0.0727	0.9448	3.4233	0.0705	0.0568	16.9326	49.1036	33.9637	14.8213	19.1424
1101029	110124836	F70102022	F70100472	1	4962	2	122.071	0.0291	1.6127	0.1287	10.9325	0.277	3.5129	0.1211	0.1089	0.1966	3.1284	41.8376	2.819	16.8017	0.2054	0.3781	2.4249	3.581	0.6422	0.9842	0.5884	1.1235	0.2543	0.2125	0.498	0.5391	0.1032	2.3925	0.1723	0.0948	0.1084	0.0623	0.9686	3.0507	0.0578	0.0514	16.158	49.7115	34.1305	14.6199	19.5107
1101092	110124841	F70102028	F70100512	2	6344	2	169.472	0.0329	1.7554	0.1498	10.9804	0.2945	3.9134	0.1295	0.1096	0.24	2.9716	41.9304	2.7703	17.3277	0.2045	0.3261	2.3109	3.6217	0.6227	0.8229	0.4284	1.0795	0.214	0.1826	0.4391	0.4715	0.0785	2.3123	0.1339	0.0844	0.1294	0.0871	0.979	2.799	0.0478	0.0191	16.2242	49.9862	33.7896	14.1954	19.5942
1101053	110124843	F70102024	F70100488	1	4400	1	99.244	0.0366	1.6351	0.1573	11.1232	0.2733	3.5426	0.1309	0.0997	0.216	3.1648	41.8059	2.7551	16.7996	0.2238	0.3847	2.3158	3.4904	0.6536	0.7908	0.4799	1.1848	0.2137	0.162	0.5457	0.451	0.0756	2.3558	0.1702	0.0956	0.125	0.0966	0.85	3.4999	0.0522	0.0431	16.4718	49.6059	33.9226	14.6539	19.2684
1101023	110124847	F70102008	F70100469	2	3752	1	130.468	0.033	1.6163	0.138	11.0464	0.2899	3.5547	0.1322	0.0925	0.206	3.0167	42.4241	2.8497	16.855	0.2162	0.4515	2.3527	3.5809	0.706	0.8494	0.5475	1.1533	0.2189	0.1785	0.4948	0.4662	0.0823	2.2093	0.1512	0.088	0.12	0.0896	0.8652	2.8601	0.0283	0.0359	16.1988	50.2372	33.5642	14.106	19.4581
1101041	110124849	F70102052	F70100480	1	6822	2	123.843	0.0382	1.8586	0.1639	11.9871	0.2819	3.8312	0.1299	0.1039	0.2476	3.254	40.4452	2.7732	16.8903	0.211	0.3183	2.2414	3.4883	0.6178	0.8474	0.436	1.0559	0.205	0.182	0.51	0.4529	0.0858	2.5588	0.1589	0.1092	0.1417	0.0911	0.9496	3.2508	0.048	0.0353	17.6426	48.3234	34.0341	14.746	19.288
1101007	110124855	F70102030	F70100460	1	4932	2	136.207	0.0321	1.6504	0.1471	10.7809	0.2739	3.6119	0.1296	0.1031	0.2142	3.1194	41.5852	2.7969	17.0047	0.2118	0.2453	2.5568	3.7199	0.5092	1.0572	0.416	1.1796	0.2884	0.2394	0.4688	0.4785	0.116	2.2877	0.1783	0.0907	0.1252	0.0999	1.0162	3.167	0.0712	0.0274	16.0713	49.7772	34.1514	14.6529	19.4986
1101055	110124859	F70102027	F70100489	1	4304	1	109.26	0.0334	1.7399	0.1535	11.4922	0.2843	3.698	0.1323	0.1017	0.23	3.0755	41.2565	2.7872	17.1548	0.2087	0.4332	2.1713	3.6015	0.7251	0.8264	0.4762	1.0346	0.2159	0.1817	0.4997	0.4421	0.0906	2.4435	0.1668	0.0766	0.1235	0.0759	0.8401	3.1513	0.0351	0.0406	16.8356	48.929	34.2351	14.6019	19.6335
1101018	110124860	F70102006	F70100466	1	6386	2	133.156	0.0355	1.6398	0.1403	10.7992	0.2739	3.6475	0.1192	0.1032	0.2264	3.09	41.7883	2.7814	16.717	0.1983	0.4643	2.418	3.4474	0.7375	0.8817	0.5354	1.1766	0.2701	0.1864	0.5133	0.4485	0.1039	2.4847	0.1723	0.0963	0.1235	0.0754	0.9364	3.2892	0.0558	0.0232	16.0223	49.8499	34.1277	14.7405	19.3873
1101070	110124861	F70102019	F70100499	2	6312	2	126.361	0.0292	1.7165	0.1473	11.0483	0.2783	3.6743	0.1274	0.0994	0.2267	3.0767	40.7417	2.7282	17.1808	0.2244	0.3791	2.3823	3.47	0.6431	0.8895	0.5517	1.2074	0.2768	0.1841	0.5122	0.5261	0.0963	2.3831	0.1697	0.1124	0.1284	0.0994	1.107	3.49	0.0635	0.0288	16.3697	48.83	34.8004	14.979	19.8212
1101057	110124864	F70102019	F70100490	2	6374	2	135.332	0.0306	1.6894	0.1451	10.5198	0.2876	3.7297	0.1273	0.102	0.2316	2.9794	41.5229	2.7857	17.4804	0.205	0.2913	2.4354	3.6694	0.5829	0.9094	0.4738	1.1832	0.2731	0.2096	0.4512	0.5461	0.0905	2.238	0.149	0.084	0.1415	0.069	1.0301	3.2482	0.063	0.0248	15.6966	49.683	34.6205	14.7709	19.8496
1101047	110124866	F70102052	F70100484	2	3450	1	117.194	0.0346	1.8192	0.1598	11.8562	0.2903	3.879	0.1378	0.1053	0.2392	3.1138	40.5762	2.7585	16.844	0.2008	0.3776	2.2764	3.343	0.656	0.8357	0.4759	1.118	0.216	0.1754	0.5052	0.4635	0.0887	2.5329	0.1513	0.085	0.1201	0.0942	0.9291	3.4579	0.0559	0.0275	17.3221	48.6125	34.0653	14.7591	19.3063
1101059	110124871	F70102051	F70100492	1	4676	2	138.333	0.0274	1.6902	0.1503	11.5633	0.2692	3.7503	0.1283	0.0968	0.2143	3.1867	40.9736	2.7688	17.2523	0.207	0.2823	2.356	3.6102	0.5782	0.9057	0.4307	1.0838	0.2124	0.1968	0.4704	0.5016	0.0873	2.3712	0.1317	0.086	0.1221	0.0744	0.9167	3.2218	0.0533	0.0288	16.9532	48.8739	34.1729	14.5838	19.5891
1101090	110124873	F70102028	F70100511	1	5400	2	133.909	0.0249	1.5851	0.1303	10.5133	0.2922	3.6482	0.1408	0.1019	0.2262	2.9689	41.4471	2.7885	17.0081	0.2184	0.5063	2.3453	3.4555	0.7561	0.8461	0.6658	1.1928	0.2355	0.178	0.5069	0.5271	0.0953	2.4033	0.1663	0.1077	0.1366	0.1026	1.1082	3.47	0.0718	0.029	15.5816	49.4292	34.9891	15.1502	19.8389
1101039	110124876	F70102024	F70100479	2	5560	2	149.046	0.0343	1.7391	0.1419	10.9635	0.2932	3.8239	0.1329	0.1029	0.2344	2.9587	41.6631	2.8179	17.1563	0.199	0.3768	2.3704	3.5369	0.6653	0.8964	0.5015	1.0978	0.2193	0.1846	0.485	0.4902	0.087	2.3022	0.1581	0.085	0.1288	0.0885	0.9383	3.0316	0.0572	0.0379	16.1695	49.7287	34.1018	14.4253	19.6764
1101029	110124878	F70102022	F70100472	1	4280	2	113.739	0.0271	1.6094	0.1558	10.8657	0.3126	3.4596	0.1206	0.1035	0.2077	3.0194	41.5698	2.8179	16.6963	0.2114	0.401	2.4799	3.623	0.6681	0.9613	0.5429	1.1395	0.3045	0.2272	0.5307	0.4877	0.1008	2.4149	0.1672	0.0786	0.1336	0.1118	0.8994	3.428	0.0725	0.0504	16.0094	49.5365	34.4538	15.0305	19.4235
1101018	110124879	F70102006	F70100466	2	7664	2	121.321	0.0328	1.7472	0.1549	11.3368	0.3011	3.9457	0.1213	0.1056	0.2299	3.1133	40.7789	2.7723	16.637	0.1913	0.4408	2.291	3.283	0.7061	0.869	0.6108	1.046	0.2128	0.1641	0.5474	0.4874	0.0884	2.4375	0.1343	0.1023	0.1265	0.1053	1.0521	3.7459	0.0431	0.0379	16.6976	48.8155	34.4868	15.0859	19.401
1101025	110124881	F70102008	F70100470	2	5472	2	142.494	0.0307	1.6563	0.1436	11.1479	0.2685	3.6843	0.1292	0.109	0.2142	3.3175	41.1301	NA	16.3661	0.2168	0.2951	2.5886	3.4463	0.5586	NA	0.482	1.1633	0.2498	0.2216	0.5315	0.4663	0.1052	2.408	0.1447	0.0865	0.1243	0.0798	0.9982	3.3161	0.0356	0.0251	16.642	49.3383	NA	14.8439	19.1758
1101036	110124883	F70102022	F70100477	2	4594	1	99.024	0.0283	1.6278	0.1517	11.1235	0.2705	3.5538	0.137	0.1023	0.2153	3.2272	41.4883	2.7765	16.4571	0.235	0.3758	2.4747	3.3624	0.6165	0.8893	0.6372	1.1856	0.2603	0.1863	0.5141	0.5616	0.0972	2.3987	0.1663	0.105	0.1316	0.0981	1.0153	3.4554	0.0412	0.0332	16.5305	49.5018	33.9678	14.7939	19.1738
1101062	110124886	F70102018	F70100494	1	9239	2	132.649	0.0286	1.6965	0.1496	11.4073	0.2741	3.7108	0.1424	0.0998	0.2255	3.1354	40.7464	2.8364	17.4768	0.2109	0.2481	2.2918	3.7413	0.5481	0.8975	0.393	1.1285	0.2258	0.2065	0.4815	0.4693	0.1036	2.4227	0.1685	0.1028	0.1306	0.0796	0.9705	3.1575	0.0608	0.0314	16.7708	48.6458	34.5835	14.8005	19.7829
1101070	110124888	F70102019	F70100499	1	5220	2	91.053	0.0348	1.6985	0.1533	11.349	0.2868	3.5506	0.1429	0.1041	0.2167	3.3125	40.7021	2.7289	16.5041	0.2182	0.3444	2.4392	3.2203	0.5898	0.849	0.5398	1.2332	0.2665	0.1824	0.5644	0.5099	0.0863	2.5183	0.1698	0.0854	0.1272	0.0837	1.0591	3.9984	0.0878	0.0428	16.9093	48.7522	34.3387	15.2814	19.0571
1101050	110124889	F70102017	F70100486	2	5142	2	133.335	0.0279	1.5808	NA	10.7035	0.2611	3.469	0.1216	0.0967	0.2174	3.0655	42.497	2.8726	16.855	0.2282	0.2843	2.4823	3.7074	0.5548	0.8895	0.4303	1.1652	0.2412	0.2019	0.4711	0.4658	0.0802	2.2872	0.1553	0.1052	0.1247	0.0976	0.984	3.0145	0.049	0.0223	15.9175	50.3678	33.7148	14.5017	19.2131
1101058	110124894	F70102018	F70100491	2	6664	2	132.678	0.0337	1.6379	0.1411	10.9398	0.2849	3.573	0.1271	0.1024	0.2135	3.027	41.1886	2.7913	16.5776	0.2129	0.3469	2.5166	3.3983	0.6053	1.0069	0.6156	1.1697	0.2838	0.2125	0.5304	0.5822	0.1083	2.5873	0.1797	0.11	0.1315	0.1045	1.115	3.4765	0.041	0.027	16.1197	49.2987	34.5816	15.1815	19.4001
1101007	110124895	F70102030	F70100460	2	5442	2	122.487	0.0314	1.6863	0.1546	10.9033	0.3002	3.8056	0.1282	0.1102	0.2271	3.0822	41.7501	2.7848	16.895	0.1985	0.3408	2.3496	3.6141	0.6425	0.9164	0.4887	1.0668	0.2276	0.1995	0.4874	0.4757	0.0881	2.1825	0.1606	0.0984	0.1281	0.0946	0.9332	3.3659	0.0503	0.0314	16.1846	49.7708	34.0445	14.6351	19.4096
