# Supplementary material for: Candidate genes associated with fatty acid compositions in north American Atlantic salmon (Salmo salar)
Source: BMC Genomics. 2024 Dec 18;25:1208. doi: 10.1186/s12864-024-11131-2 (PMC11658282; doi:10.1186/s12864-024-11131-2)
Supplement: Supplementary file 1 — Supplementary Material 1. [file 12864_2024_11131_MOESM1_ESM.zip › 2011_FattyAcids_HWE.bim]

1	AX_520278964	0	274560	T	C
1	AX_520278969	0	394046	T	A
1	AX_215401735	0	1081358	C	T
1	AX_520364756	0	1235369	T	A
1	AX_520278995	0	1378187	A	C
1	AX_520364776	0	1587546	C	A
1	AX_520279008	0	1629279	A	G
1	AX_520364779	0	1629279	A	G
1	AX_520364788	0	1975227	G	A
1	AX_520364790	0	2001463	C	G
1	AX_520366974	0	2562550	A	C
1	AX_520366947	0	2865540	G	A
1	AX_87398539	0	2902066	A	G
1	AX_520281166	0	2951704	T	C
1	AX_520366933	0	2968867	A	C
1	AX_520281160	0	2982063	C	T
1	AX_520366931	0	2991100	C	A
1	AX_520281158	0	2996433	C	T
1	AX_520367008	0	3104815	T	C
1	AX_520277867	0	3469754	T	C
1	AX_520277868	0	3475671	G	A
1	AX_520363636	0	3730849	A	C
1	AX_520363638	0	3741648	A	G
1	AX_520363643	0	3866060	G	A
1	AX_520277883	0	3963759	A	G
1	AX_520363646	0	3969887	A	G
1	AX_87772589	0	3984133	C	T
1	AX_520277890	0	4055293	A	G
1	AX_520277903	0	4261012	C	A
1	AX_520277909	0	4552200	A	G
1	AX_87981345	0	4559991	T	G
1	AX_520277910	0	4601571	A	G
1	AX_520277913	0	4636238	G	C
1	AX_520277914	0	4643951	G	T
1	AX_520363676	0	4656139	T	C
1	AX_520277916	0	4747966	C	A
1	AX_520363683	0	4797160	T	G
1	AX_520277929	0	5145773	C	G
1	AX_520363692	0	5145773	C	G
1	AX_87663325	0	5154266	A	C
1	AX_520363697	0	5254416	C	A
1	AX_520363698	0	5269471	G	C
1	AX_520363700	0	5283121	T	C
1	AX_520364084	0	5599098	T	C
1	AX_520364086	0	5611340	T	C
1	AX_520278325	0	5631492	T	G
1	AX_520278335	0	5775910	A	C
1	AX_520278341	0	5803294	A	C
1	AX_215563941	0	5823906	C	T
1	AX_520364113	0	5842510	G	A
1	AX_520364118	0	5947780	G	A
1	AX_520364120	0	5956040	T	C
1	AX_520278355	0	6016668	T	G
1	AX_88206482	0	6278834	C	A
1	AX_520364136	0	6283790	C	T
1	AX_520364142	0	6438166	A	G
1	AX_88156057	0	6443760	A	G
1	AX_520283160	0	6641269	C	T
1	AX_520283158	0	6664457	A	G
1	AX_520368921	0	6711825	C	T
1	AX_520368920	0	6724421	T	C
1	AX_520283143	0	7280234	C	T
1	AX_520283142	0	7304722	T	A
1	AX_520283141	0	7388680	A	C
1	AX_520367045	0	7610114	A	T
1	AX_520367049	0	7742442	G	A
1	AX_87312289	0	7863476	C	A
1	AX_520279933	0	7869959	C	T
1	AX_520279932	0	8011239	G	C
1	AX_520365701	0	8051300	C	T
1	AX_520279926	0	8210659	A	C
1	AX_520365695	0	8309994	C	A
1	AX_520279921	0	8316232	T	G
1	AX_520365693	0	8426427	A	T
1	AX_520279917	0	8460320	C	A
1	AX_96184517	0	8466770	C	A
1	AX_88275078	0	8486363	G	T
1	AX_87943510	0	8507728	T	C
1	AX_520365687	0	8513382	C	A
1	AX_520365682	0	8658848	A	G
1	AX_520279907	0	8671590	G	A
1	AX_520279903	0	8709389	T	A
1	AX_520365672	0	8759677	T	C
1	AX_520365671	0	8778937	G	A
1	AX_215541510	0	8818987	A	C
1	AX_520365670	0	8835315	C	A
1	AX_520279897	0	8841046	T	C
1	AX_520365665	0	8883080	A	G
1	AX_520279891	0	8981848	C	T
1	AX_520366394	0	9076200	A	G
1	AX_87173923	0	9084754	T	G
1	AX_520280632	0	9154458	A	G
1	AX_520280633	0	9161915	A	G
1	AX_520366397	0	9161915	G	A
1	AX_520366400	0	9208826	T	C
1	AX_520280637	0	9219901	G	T
1	AX_520366403	0	9232402	C	T
1	AX_520366675	0	9637135	G	A
1	AX_88243962	0	9831149	T	C
1	AX_520366680	0	9840092	G	T
1	AX_520368985	0	10197585	T	C
1	AX_520283222	0	10239695	C	G
1	AX_520368987	0	10239695	C	G
1	AX_520368988	0	10252665	A	C
1	AX_520368990	0	10285949	C	T
1	AX_520368993	0	10314248	G	T
1	AX_520279109	0	10568148	A	G
1	AX_520364878	0	10576855	T	C
1	AX_215564095	0	10638654	A	C
1	AX_520279116	0	10680490	A	G
1	AX_520279123	0	10965200	A	G
1	AX_520279128	0	11084791	C	T
1	AX_520364902	0	11461607	T	A
1	AX_520279140	0	11524605	A	G
1	AX_87139443	0	11564431	G	T
1	AX_87189820	0	11592824	A	G
1	AX_520364914	0	11611292	T	A
1	AX_520279148	0	11655983	T	A
1	AX_86958130	0	11866043	A	C
1	AX_87956964	0	11866768	A	T
1	AX_520279157	0	11925116	T	A
1	AX_87427677	0	12013712	G	A
1	AX_87629281	0	12160749	G	T
1	AX_520446893	0	12199014	T	C
1	AX_88224155	0	12199014	T	C
1	AX_96470564	0	12269721	C	A
1	AX_87438303	0	12289925	A	C
1	AX_520279168	0	12292946	A	T
1	AX_520364942	0	12330878	T	G
1	AX_87351553	0	12335994	T	C
1	AX_520281291	0	12517999	T	G
1	AX_520367066	0	12527182	G	A
1	AX_520281293	0	12535069	C	T
1	AX_87407521	0	12703642	T	G
1	AX_520279223	0	12736181	T	C
1	AX_520279218	0	12818058	C	G
1	AX_520279212	0	13015167	T	G
1	AX_520279204	0	13219161	G	A
1	AX_520364979	0	13219161	G	A
1	AX_520364962	0	13671590	C	T
1	AX_520279188	0	13695413	G	C
1	AX_520279187	0	13738781	C	A
1	AX_520279184	0	13926912	A	G
1	AX_88079151	0	13982843	A	G
1	AX_520364954	0	14196238	A	C
1	AX_520364949	0	14466134	G	T
1	AX_520364945	0	14571788	G	A
1	AX_520282005	0	14727766	C	G
1	AX_520282000	0	14748806	G	A
1	AX_520367773	0	14755183	G	A
1	AX_520281994	0	14803738	G	C
1	AX_520281988	0	14823711	A	G
1	AX_520281985	0	14836729	C	T
1	AX_520278759	0	15060185	C	A
1	AX_88185534	0	15096097	C	T
1	AX_520278767	0	15484710	T	A
1	AX_520364548	0	15584807	A	C
1	AX_520364553	0	15777704	T	C
1	AX_215564322	0	16238315	A	C
1	AX_520278789	0	16254009	G	C
1	AX_520278791	0	16273687	A	C
1	AX_520278794	0	16345320	A	C
1	AX_520278797	0	16529688	T	C
1	AX_520364569	0	16529688	T	C
1	AX_520364576	0	16580304	C	A
1	AX_520364580	0	16659901	T	C
1	AX_520364582	0	16666392	C	G
1	AX_520281830	0	17236409	G	C
1	AX_520281826	0	17444665	T	A
1	AX_520281822	0	17461613	G	T
1	AX_520367596	0	17469903	C	T
1	AX_520281817	0	17481485	A	C
1	AX_520281806	0	17548650	G	T
1	AX_88130475	0	17565106	G	T
1	AX_96341182	0	17613153	G	A
1	AX_215564377	0	17710809	T	C
1	AX_87015258	0	17829862	T	G
1	AX_520281790	0	17835840	G	T
1	AX_520367565	0	17846680	C	T
1	AX_520367560	0	18035320	T	G
1	AX_520367558	0	18403928	G	T
1	AX_96230426	0	18506164	G	T
1	AX_520367547	0	18524953	A	C
1	AX_520281771	0	18541558	C	T
1	AX_96497169	0	18555117	G	A
1	AX_520367544	0	18678660	C	A
1	AX_520367539	0	18693880	T	C
1	AX_96341234	0	18719546	A	C
1	AX_520367528	0	18726922	A	C
1	AX_87569804	0	19336500	C	T
1	AX_98314294	0	19486306	T	G
1	AX_520281742	0	19496510	T	C
1	AX_520281736	0	19507579	T	C
1	AX_520367508	0	19549504	T	G
1	AX_520281729	0	19556253	G	T
1	AX_520281726	0	19572800	G	T
1	AX_520367497	0	19584716	G	T
1	AX_520367496	0	19773971	T	C
1	AX_520281711	0	19801085	T	C
1	AX_520367486	0	19806329	C	G
1	AX_87771515	0	19983136	T	C
1	AX_520281700	0	19983440	C	T
1	AX_520367470	0	20030479	T	A
1	AX_520281692	0	20064432	G	A
1	AX_88065652	0	20071446	C	T
1	AX_520367465	0	20110715	G	T
1	AX_520281688	0	20147143	A	C
1	AX_520367460	0	20188694	G	T
1	AX_86915488	0	20306697	T	C
1	AX_520367454	0	20349428	T	C
1	AX_520367452	0	20360740	T	G
1	AX_520367451	0	20367377	T	C
1	AX_520281666	0	20398053	G	C
1	AX_520367440	0	20406137	T	C
1	AX_520367437	0	20440110	T	G
1	AX_520367433	0	20477711	A	C
1	AX_417118533	0	20481819	T	G
1	AX_87250988	0	20502366	C	T
1	AX_520367423	0	20576499	A	G
1	AX_520281645	0	20585559	G	C
1	AX_520281642	0	20601894	T	G
1	AX_520281640	0	20815310	C	T
1	AX_520367417	0	20815310	C	T
1	AX_520281637	0	20875301	C	A
1	AX_417110627	0	20925730	T	G
1	AX_520367409	0	20988565	G	A
1	AX_86935785	0	21004004	C	A
1	AX_215564482	0	21156183	G	T
1	AX_520367404	0	21276510	A	T
1	AX_520366991	0	22706257	G	A
1	AX_520281214	0	22721049	G	T
1	AX_520366985	0	22731412	A	G
1	AX_520366979	0	22824575	G	A
1	AX_520366214	0	23197875	C	T
1	AX_520366215	0	23229704	C	G
1	AX_520366218	0	23435840	C	T
1	AX_520280458	0	23448511	G	C
1	AX_520366018	0	23566429	T	G
1	AX_520366020	0	23612994	C	T
1	AX_520280253	0	23627049	G	T
1	AX_520366024	0	23646545	C	T
1	AX_215564577	0	23683426	G	T
1	AX_520280264	0	23759960	A	G
1	AX_520366031	0	23759960	A	G
1	AX_520366034	0	24058320	G	T
1	AX_520366040	0	24223918	C	A
1	AX_520280274	0	24240172	T	C
1	AX_87807053	0	24240172	T	C
1	AX_520280293	0	24334836	T	G
1	AX_520366061	0	24370806	A	G
1	AX_520366063	0	24398031	T	G
1	AX_98299979	0	24442539	T	G
1	AX_520278492	0	24668082	C	T
1	AX_520364264	0	24678511	T	A
1	AX_88073788	0	24958106	T	C
1	AX_520278499	0	25042354	A	T
1	AX_520364271	0	25056325	C	G
1	AX_96500533	0	25062819	C	A
1	AX_520278503	0	25084511	G	T
1	AX_520364276	0	25229100	G	C
1	AX_520364277	0	25241912	T	G
1	AX_520278510	0	25267978	G	C
1	AX_298224192	0	25725090	T	C
1	AX_520364287	0	25725090	T	C
1	AX_520278521	0	25829600	G	A
1	AX_520278522	0	25841316	T	G
1	AX_520364300	0	26002929	A	G
1	AX_520278531	0	26087607	T	C
1	AX_88021739	0	26100944	A	G
1	AX_520364304	0	26110209	C	T
1	AX_520278534	0	26145017	G	C
1	AX_520364308	0	26204910	A	G
1	AX_520364315	0	26564150	G	T
1	AX_520364317	0	26733594	A	C
1	AX_520278550	0	26825513	G	C
1	AX_520278551	0	26832003	T	G
1	AX_520364325	0	26841024	T	G
1	AX_520364329	0	26853564	G	C
1	AX_520364332	0	26864261	A	C
1	AX_520278565	0	27110572	T	G
1	AX_520278573	0	27272456	C	T
1	AX_520367865	0	27594775	T	A
1	AX_520367860	0	27771660	G	A
1	AX_520282089	0	27958978	T	C
1	AX_520282088	0	27987959	C	T
1	AX_520282087	0	28009971	T	C
1	AX_520282081	0	28042816	G	A
1	AX_520367849	0	28042816	G	A
1	AX_520282073	0	28114947	G	A
1	AX_520282064	0	28389732	A	G
1	AX_520282061	0	28417822	T	A
1	AX_87543971	0	28497802	A	G
1	AX_520367828	0	28510965	G	C
1	AX_87162290	0	29439305	G	A
1	AX_520367812	0	29463946	G	A
1	AX_520367810	0	29471449	C	T
1	AX_520367809	0	29501637	G	C
1	AX_520282034	0	29532417	A	G
1	AX_96453756	0	29617089	A	C
1	AX_520282032	0	29621076	T	C
1	AX_520367802	0	29727140	A	C
1	AX_86961026	0	29761811	A	C
1	AX_520282020	0	29853324	G	A
1	AX_520282019	0	29862490	A	G
1	AX_417115754	0	30050098	A	G
1	AX_215486859	0	30051089	T	C
1	AX_520282018	0	30064940	G	T
1	AX_520367791	0	30101162	T	C
1	AX_87461183	0	30108979	T	G
1	AX_520367789	0	30122851	G	A
1	AX_87404021	0	30217487	T	C
1	AX_88015263	0	30251619	C	T
1	AX_520367786	0	30261377	A	C
1	AX_520367784	0	30278702	T	A
1	AX_520367783	0	30284308	C	G
1	AX_96474311	0	30292024	T	C
1	AX_520277543	0	30322451	A	C
1	AX_520363301	0	30327323	T	C
1	AX_87999944	0	30336373	G	A
1	AX_520277548	0	30344599	G	A
1	AX_520363307	0	30355982	G	C
1	AX_87138521	0	30410828	G	T
1	AX_520277553	0	30456153	T	C
1	AX_87942994	0	30537599	T	G
1	AX_520363315	0	30544798	T	G
1	AX_97870178	0	30614137	T	G
1	AX_520363319	0	30741237	G	A
1	AX_96492607	0	30797487	A	C
1	AX_87882428	0	30870267	A	G
1	AX_520277565	0	30971557	G	C
1	AX_520363323	0	31092319	T	A
1	AX_87096302	0	31167306	T	G
1	AX_88206910	0	31298104	G	A
1	AX_520277575	0	31312002	T	A
1	AX_87199101	0	31323770	A	C
1	AX_87689173	0	31332555	C	T
1	AX_87648765	0	31335093	A	C
1	AX_88025675	0	31576651	T	C
1	AX_88103343	0	31674617	C	G
1	AX_520277583	0	32214093	A	G
1	AX_520277591	0	32230167	G	A
1	AX_87913791	0	32280393	C	T
1	AX_520277603	0	32283411	T	C
1	AX_520277604	0	32304258	C	T
1	AX_87258882	0	32341099	T	G
1	AX_88307536	0	32354749	G	A
1	AX_88005251	0	32395219	T	C
1	AX_88255992	0	32398567	G	T
1	AX_520363372	0	32415789	C	T
1	AX_87506737	0	32437495	G	A
1	AX_87806724	0	32463529	T	C
1	AX_86979625	0	32465321	T	C
1	AX_87116617	0	32470325	G	T
1	AX_96154898	0	32472060	G	A
1	AX_96201582	0	32486041	A	C
1	AX_417110018	0	32494963	T	C
1	AX_87831169	0	32494963	T	C
1	AX_87105158	0	32498793	C	G
1	AX_520363380	0	32538689	T	C
1	AX_520277623	0	32572220	T	C
1	AX_520363383	0	32572220	T	C
1	AX_87481774	0	32598958	C	A
1	AX_87799784	0	32614323	G	A
1	AX_87521194	0	32629859	C	A
1	AX_520277624	0	32656071	G	A
1	AX_520277626	0	32670616	G	C
1	AX_520363386	0	32670616	G	C
1	AX_87595169	0	32670671	A	G
1	AX_520363387	0	32710197	A	G
1	AX_87918801	0	32847607	A	G
1	AX_520277628	0	32967756	T	C
1	AX_215542247	0	32984151	A	C
1	AX_215565483	0	32984151	A	C
1	AX_88200176	0	33019755	A	G
1	AX_520277637	0	33188058	C	A
1	AX_520363399	0	33240793	A	T
1	AX_417110032	0	33265147	A	G
1	AX_97881823	0	33265147	A	G
1	AX_520363403	0	33276787	G	A
1	AX_87342094	0	33277283	A	G
1	AX_520277645	0	33290744	G	A
1	AX_96392697	0	33406602	A	G
1	AX_520277648	0	33412321	A	C
1	AX_520363408	0	33412321	A	C
1	AX_520363422	0	33548544	A	C
1	AX_520277664	0	33562581	C	A
1	AX_520365616	0	33923817	C	G
1	AX_88053538	0	33925943	T	C
1	AX_520365610	0	34001782	G	T
1	AX_520365607	0	34042170	G	C
1	AX_520365603	0	34099406	A	G
1	AX_520279822	0	34204921	G	T
1	AX_88233023	0	34647906	C	T
1	AX_520365581	0	34800607	G	C
1	AX_520277364	0	34978612	G	T
1	AX_87936591	0	35012972	G	T
1	AX_520279804	0	35041383	C	T
1	AX_520365575	0	35071777	A	G
1	AX_87131103	0	35373082	C	T
1	AX_520365866	0	35868632	T	A
1	AX_520280094	0	35889497	T	C
1	AX_520280097	0	36311210	A	G
1	AX_520365870	0	36336218	C	T
1	AX_520282967	0	36409472	G	A
1	AX_520282961	0	36452469	A	G
1	AX_520282959	0	36563204	A	C
1	AX_520368715	0	36639636	G	A
1	AX_520282948	0	36666550	C	A
1	AX_520282946	0	36680227	G	T
1	AX_520282944	0	36738438	C	T
1	AX_520282943	0	36868043	T	C
1	AX_87116522	0	37039162	C	T
1	AX_520282936	0	37391168	G	T
1	AX_87704086	0	37451639	G	T
1	AX_215565613	0	37600404	G	T
1	AX_87850938	0	37639041	C	T
1	AX_520282911	0	37765053	C	T
1	AX_520282907	0	37809052	T	G
1	AX_520368673	0	37898923	G	A
1	AX_520368663	0	38240324	C	T
1	AX_520368660	0	38302248	T	C
1	AX_520282891	0	38333760	C	G
1	AX_96403153	0	38342610	T	C
1	AX_520282890	0	38351120	A	G
1	AX_520282888	0	38415979	C	T
1	AX_520368654	0	38426823	A	G
1	AX_520282884	0	38530708	G	C
1	AX_88139805	0	38629397	T	A
1	AX_520282881	0	38717454	T	C
1	AX_520282879	0	38729947	G	T
1	AX_96439218	0	38733503	T	G
1	AX_520282878	0	38776501	C	A
1	AX_88063120	0	38816898	G	A
1	AX_88081179	0	39022394	C	T
1	AX_520368638	0	39210747	A	G
1	AX_520368635	0	39218877	G	A
1	AX_96459700	0	39366281	G	A
1	AX_96311081	0	39389056	C	T
1	AX_87116358	0	39605278	G	A
1	AX_96159466	0	39619855	G	A
1	AX_520282857	0	39625312	A	C
1	AX_87598972	0	39695772	C	A
1	AX_87007963	0	39706607	C	T
1	AX_87931678	0	39739276	G	T
1	AX_97887324	0	39740175	T	C
1	AX_520368618	0	39804035	T	A
1	AX_520282851	0	39814354	G	T
1	AX_520368615	0	39867981	A	G
1	AX_520282848	0	39873012	A	G
1	AX_520368614	0	39873012	A	G
1	AX_520282843	0	39985381	A	G
1	AX_88068212	0	39996347	G	T
1	AX_98300969	0	40172397	C	A
1	AX_520368604	0	40178517	G	A
1	AX_520282835	0	40213664	G	A
1	AX_520282834	0	40220941	T	C
1	AX_520368601	0	40220941	T	C
1	AX_87101513	0	40344585	A	G
1	AX_520368593	0	40393000	C	G
1	AX_87411614	0	40398904	G	A
1	AX_520282825	0	40403155	G	A
1	AX_520368591	0	40426302	G	T
1	AX_520282822	0	40485720	A	G
1	AX_520282817	0	40544902	G	T
1	AX_520282814	0	40601188	G	A
1	AX_520368581	0	40601188	G	A
1	AX_520282812	0	40645329	C	G
1	AX_520368571	0	40759008	T	G
1	AX_520282799	0	40834193	G	A
1	AX_520368566	0	40842267	A	T
1	AX_520282796	0	41037424	C	T
1	AX_87780050	0	41339342	G	C
1	AX_87383145	0	41353710	C	T
1	AX_520368553	0	41475180	T	A
1	AX_520282783	0	41494693	A	G
1	AX_520368552	0	41494693	A	G
1	AX_87490804	0	41585032	C	A
1	AX_520282773	0	41714980	T	G
1	AX_88081659	0	41722848	C	T
1	AX_520282772	0	41728654	C	G
1	AX_520282771	0	41770665	G	T
1	AX_417118159	0	41899465	A	G
1	AX_520282764	0	42158792	T	G
1	AX_88051113	0	42171211	G	A
1	AX_520368527	0	42418837	T	C
1	AX_520368525	0	42427789	G	T
1	AX_97885543	0	42465792	G	A
1	AX_87096072	0	42593539	A	G
1	AX_88149176	0	42759299	G	C
1	AX_520367097	0	42782761	A	G
1	AX_96493562	0	42787377	T	G
1	AX_520281325	0	42793342	T	C
1	AX_520367099	0	42793342	T	C
1	AX_520367100	0	42799003	G	A
1	AX_520367102	0	42914555	T	C
1	AX_87232768	0	43239985	C	A
1	AX_520367107	0	43366532	C	G
1	AX_96482771	0	43382849	G	T
1	AX_97888459	0	43693124	T	C
1	AX_520281344	0	43701630	C	G
1	AX_96502899	0	43701867	T	C
1	AX_520281346	0	43711603	C	G
1	AX_520281350	0	43834186	T	C
1	AX_87924755	0	43911835	C	A
1	AX_520281352	0	43925535	G	T
1	AX_87358837	0	43935531	T	C
1	AX_520367134	0	43949272	G	A
1	AX_520367136	0	43954542	T	C
1	AX_88043933	0	43955493	C	T
1	AX_96472782	0	43964458	C	T
1	AX_87740969	0	43965564	C	A
1	AX_96199779	0	43970513	C	A
1	AX_520281366	0	44230535	A	G
1	AX_87999223	0	44236150	C	T
1	AX_520367147	0	44337034	C	G
1	AX_520367155	0	44691854	C	T
1	AX_520281380	0	44699506	T	C
1	AX_520281384	0	44736802	C	T
1	AX_520367174	0	45066882	T	C
1	AX_520367175	0	45075107	C	G
1	AX_520281405	0	45125636	T	G
1	AX_520281406	0	45131925	T	G
1	AX_520281411	0	45388785	G	A
1	AX_520367193	0	45406482	C	G
1	AX_520281424	0	45614945	T	C
1	AX_520281425	0	45627658	T	G
1	AX_520367202	0	45627658	T	G
1	AX_520281426	0	45729555	T	C
1	AX_215564942	0	45830057	G	A
1	AX_88092128	0	45877668	A	G
1	AX_96381900	0	46221684	T	C
1	AX_87495762	0	46291592	T	C
1	AX_87085799	0	46419356	G	A
1	AX_520367224	0	46456990	G	C
1	AX_88014915	0	46457527	A	G
1	AX_87949734	0	46539117	A	C
1	AX_520367227	0	46612532	A	G
1	AX_520367230	0	46863527	C	T
1	AX_520281457	0	46893862	C	T
1	AX_97880458	0	46897028	T	G
1	AX_87885672	0	46899114	A	G
1	AX_88183442	0	47055633	A	T
1	AX_520367248	0	47264329	A	C
1	AX_215564990	0	47523658	C	T
1	AX_96351612	0	47667434	C	T
1	AX_87116844	0	47710139	G	A
1	AX_520281481	0	47781436	G	C
1	AX_87035146	0	47791388	A	C
1	AX_87210001	0	47861096	C	T
1	AX_520281489	0	47980272	A	C
1	AX_520367267	0	47980272	A	C
1	AX_520281491	0	48031038	T	C
1	AX_87018178	0	48111277	A	G
1	AX_88071535	0	48260359	A	G
1	AX_88199330	0	48295426	T	G
1	AX_520281496	0	48477608	A	G
1	AX_520281498	0	48570969	C	G
1	AX_520281505	0	48760719	C	T
1	AX_520281519	0	48957196	G	A
1	AX_520281523	0	48969817	G	C
1	AX_88005959	0	49059468	C	T
1	AX_520281531	0	49158330	G	T
1	AX_520281537	0	49182607	T	G
1	AX_520367315	0	49196581	T	G
1	AX_520281545	0	49208965	A	T
1	AX_520367328	0	49225812	A	C
1	AX_520281557	0	49270556	G	T
1	AX_520281563	0	49768027	T	G
1	AX_215565074	0	50014665	C	T
1	AX_520281577	0	50025860	C	A
1	AX_520363907	0	50387364	A	C
1	AX_520363909	0	50618061	A	C
1	AX_520278148	0	50879882	G	T
1	AX_520363918	0	50928568	A	G
1	AX_520363924	0	50978265	T	C
1	AX_520363926	0	50995271	A	T
1	AX_520363928	0	51059387	G	C
1	AX_88106771	0	51175866	T	C
1	AX_520363938	0	51195963	C	A
1	AX_520363942	0	51490444	A	C
1	AX_520363943	0	51499813	C	A
1	AX_520278177	0	51529677	A	G
1	AX_520363947	0	51635578	C	T
1	AX_87183955	0	51751659	G	A
1	AX_520278184	0	51756955	A	G
1	AX_520363951	0	51756955	A	G
1	AX_520363954	0	51782348	G	C
1	AX_520278188	0	51795992	C	A
1	AX_520278195	0	51976737	A	G
1	AX_98318578	0	52488859	A	C
1	AX_520278202	0	52501294	T	G
1	AX_520278208	0	52592237	G	T
1	AX_520340408	0	53066475	G	T
1	AX_520425050	0	53224449	A	G
1	AX_520340410	0	53229447	A	T
1	AX_520425059	0	53463791	G	T
1	AX_520340423	0	53481519	C	A
1	AX_520340427	0	53505529	G	C
1	AX_520369034	0	53837663	C	T
1	AX_520369032	0	53984589	A	C
1	AX_87629205	0	54006375	A	C
1	AX_520283265	0	54140768	A	C
1	AX_520283253	0	54331551	A	T
1	AX_87321205	0	54347407	T	C
1	AX_88289950	0	54517810	C	G
1	AX_520279351	0	54522094	A	T
1	AX_87988968	0	54642007	A	G
1	AX_87645652	0	54694379	G	T
1	AX_96166995	0	54712199	G	T
1	AX_88085972	0	55093547	A	C
1	AX_97901724	0	55207560	G	T
1	AX_520368134	0	55810228	A	G
1	AX_520368135	0	55863733	T	C
1	AX_520368142	0	56075465	G	A
1	AX_520282381	0	56630477	A	T
1	AX_520282383	0	56653608	G	T
1	AX_520368155	0	56696721	T	C
1	AX_520368165	0	57299618	C	A
1	AX_520422328	0	57562025	T	A
1	AX_520337685	0	57621354	T	G
1	AX_520422306	0	57787708	C	A
1	AX_520280014	0	58627041	C	G
1	AX_520368386	0	59687412	C	G
1	AX_520368380	0	59711390	C	G
1	AX_520282602	0	59787542	G	T
1	AX_520282601	0	59804506	T	C
1	AX_520366210	0	60145709	A	G
1	AX_520280449	0	60160396	A	T
1	AX_96348529	0	60316095	A	C
1	AX_520280436	0	60373758	C	T
1	AX_520421986	0	61768938	A	G
1	AX_520421984	0	61778510	C	T
1	AX_520421982	0	61794835	T	C
1	AX_520337331	0	61908044	G	A
1	AX_520283276	0	62095582	C	A
1	AX_520283277	0	62100796	C	T
1	AX_520369041	0	62109389	T	G
1	AX_520283282	0	62130081	C	T
1	AX_520369052	0	62229012	A	G
1	AX_520283307	0	62386975	T	C
1	AX_520424135	0	63258804	T	A
1	AX_520339501	0	63361765	C	G
1	AX_96496518	0	64591531	G	A
1	AX_520423879	0	64602181	T	C
1	AX_215565712	0	65368714	A	G
1	AX_520424311	0	65472539	A	C
1	AX_87108618	0	65477732	A	G
1	AX_520424303	0	65531303	G	A
1	AX_520339663	0	65606229	G	A
1	AX_215469760	0	66641413	A	G
1	AX_87637067	0	66641413	A	G
1	AX_520277508	0	66822400	G	T
1	AX_96467149	0	67002953	C	T
1	AX_88059881	0	67200467	C	T
1	AX_215565877	0	67623380	T	G
1	AX_88162694	0	67697532	G	A
1	AX_87932161	0	67715231	G	T
1	AX_520363279	0	67744335	T	G
1	AX_87963378	0	67794500	C	T
1	AX_520363283	0	67827384	G	T
1	AX_520363287	0	67899054	G	C
1	AX_520277533	0	68007530	C	G
1	AX_520277534	0	68033873	T	G
1	AX_520363499	0	68532578	T	A
1	AX_520277738	0	68745888	A	G
1	AX_520277719	0	69518665	A	C
1	AX_520277715	0	69630151	T	C
1	AX_520363473	0	69776303	G	A
1	AX_520363471	0	69828255	C	A
1	AX_520363460	0	69948937	A	G
1	AX_520363459	0	69955690	G	T
1	AX_520363456	0	69996713	C	G
1	AX_520363455	0	70001693	A	T
1	AX_520363453	0	70011675	A	G
1	AX_520363448	0	70062566	T	G
1	AX_520277684	0	70092433	T	C
1	AX_215542517	0	70151308	G	A
1	AX_520277681	0	70220873	T	G
1	AX_215542521	0	70305967	G	T
1	AX_520363437	0	70316854	G	T
1	AX_520363436	0	70326440	T	A
1	AX_520279559	0	70459233	G	T
1	AX_520365335	0	70554036	A	G
1	AX_86964336	0	70594506	T	C
1	AX_520365338	0	70609795	A	C
1	AX_88085520	0	70632824	C	T
1	AX_520365342	0	70643794	G	T
1	AX_87039715	0	70672569	G	A
1	AX_520365346	0	70682601	A	C
1	AX_520447555	0	70715184	G	A
1	AX_98304964	0	70715184	G	A
1	AX_520279579	0	70759306	T	C
1	AX_87939495	0	70802551	T	C
1	AX_87554264	0	70852923	T	C
1	AX_520282318	0	70956901	A	G
1	AX_520368079	0	71139045	G	C
1	AX_520368062	0	71419721	T	C
1	AX_97885545	0	71567307	A	G
1	AX_96137570	0	71626680	G	A
1	AX_520367755	0	71800554	A	T
1	AX_520367055	0	72120459	A	G
1	AX_520281059	0	72272043	G	T
1	AX_520281053	0	72290426	T	G
1	AX_520366817	0	72299170	G	T
1	AX_520366809	0	72532363	C	A
1	AX_520281037	0	72537824	A	G
1	AX_520366807	0	72537824	A	G
1	AX_520279097	0	72679035	C	T
1	AX_520279091	0	72781547	T	C
1	AX_520364858	0	72821505	C	A
1	AX_520364852	0	72883894	A	G
1	AX_520364846	0	73018817	T	C
1	AX_520279074	0	73126261	T	G
1	AX_520279072	0	73222289	T	A
1	AX_520279066	0	73609638	C	G
1	AX_520279064	0	73967490	G	C
1	AX_520364832	0	74035795	T	G
1	AX_520279053	0	74136520	G	C
1	AX_520279050	0	74165862	A	G
1	AX_520364816	0	74201989	A	C
1	AX_520279045	0	74208298	A	G
1	AX_96288727	0	74631271	C	T
1	AX_96422553	0	74631271	C	T
1	AX_520279042	0	74653702	T	G
1	AX_520279041	0	74686361	G	T
1	AX_520364810	0	74691819	T	C
1	AX_520362960	0	74801055	A	G
1	AX_96183207	0	74819958	A	G
1	AX_520366013	0	75222634	C	T
1	AX_520280243	0	75278183	T	G
1	AX_520280241	0	75287203	T	G
1	AX_87143257	0	75337277	G	A
1	AX_88094454	0	75373497	C	A
1	AX_520280235	0	75389849	T	A
1	AX_520365999	0	75418475	G	T
1	AX_98316335	0	75473644	T	G
1	AX_520366163	0	75510774	G	A
1	AX_520280403	0	75550276	G	A
1	AX_520366161	0	75623717	C	A
1	AX_88059679	0	75748170	A	G
1	AX_520366159	0	75857496	C	G
1	AX_520366156	0	75902508	T	A
1	AX_520280396	0	75910309	G	C
1	AX_520280389	0	76037826	A	G
1	AX_520280388	0	76043706	A	G
1	AX_520366148	0	76043706	A	G
1	AX_520277375	0	76068040	A	G
1	AX_520366147	0	76109764	T	G
1	AX_520368978	0	76197421	G	A
1	AX_87047253	0	76218960	A	C
1	AX_520283217	0	76288805	G	A
1	AX_88204032	0	76357480	A	G
1	AX_96454677	0	76394578	A	C
1	AX_87128431	0	76464598	T	C
1	AX_520278755	0	76553526	C	G
1	AX_96300951	0	76556596	C	T
1	AX_520364527	0	76559350	T	C
1	AX_87156192	0	76582425	T	C
1	AX_87828582	0	76583889	C	A
1	AX_520278751	0	76698485	G	C
1	AX_520278745	0	76810207	G	A
1	AX_520278740	0	76871795	T	A
1	AX_520278735	0	76909584	G	A
1	AX_520278729	0	77106574	T	G
1	AX_520278728	0	77130394	G	T
1	AX_520364497	0	77321891	T	G
1	AX_520364496	0	77380878	T	G
1	AX_520364494	0	77551164	A	C
1	AX_520278721	0	77562931	G	A
1	AX_520364492	0	77568811	C	T
1	AX_87590872	0	77636183	G	C
1	AX_520278718	0	77637329	T	C
1	AX_520364488	0	77667038	A	G
1	AX_88164935	0	77716319	G	T
1	AX_87863283	0	77744134	A	G
1	AX_417110121	0	77759637	A	C
1	AX_87156239	0	77759637	A	C
1	AX_87253431	0	77769428	T	C
1	AX_96412609	0	77825839	A	C
1	AX_96244413	0	78028068	T	G
1	AX_520364483	0	78057204	G	T
1	AX_88130196	0	78086209	T	C
1	AX_520278704	0	78092495	C	T
1	AX_520364476	0	78101705	A	G
1	AX_520364473	0	78115435	C	A
1	AX_520278697	0	78134710	C	A
1	AX_86943679	0	78162033	A	G
1	AX_96118023	0	78162848	C	A
1	AX_87676717	0	78162894	G	A
1	AX_87288677	0	78212589	T	G
1	AX_87331883	0	78264264	T	G
1	AX_520278688	0	78320100	G	A
1	AX_417116862	0	78322938	A	G
1	AX_520364457	0	78338904	C	T
1	AX_520364456	0	78350631	C	G
1	AX_520278681	0	78443635	C	A
1	AX_520278679	0	78465041	T	C
1	AX_520364444	0	78546537	C	G
1	AX_520364441	0	78722260	T	A
1	AX_520278665	0	78759946	C	A
1	AX_520278664	0	78773426	T	A
1	AX_87894779	0	78848306	G	A
1	AX_520278663	0	78864790	T	A
1	AX_520278661	0	78887452	C	T
1	AX_520278659	0	78983412	T	G
1	AX_520278657	0	79001728	A	T
1	AX_520446866	0	79069492	A	C
1	AX_87924961	0	79182203	G	A
1	AX_520278646	0	79193658	C	T
1	AX_520279733	0	79326236	A	G
1	AX_520279737	0	79347001	C	A
1	AX_520365512	0	79347001	C	A
1	AX_520363100	0	79386687	T	A
1	AX_520277358	0	79411935	A	G
1	AX_520363116	0	79421340	C	A
1	AX_520279742	0	79434516	G	A
1	AX_520365522	0	79447800	C	A
1	AX_88104932	0	79453305	T	C
1	AX_520279750	0	79453365	G	A
1	AX_87111722	0	79460550	C	T
1	AX_520365530	0	79467438	A	G
1	AX_520279755	0	79492112	T	A
1	AX_520279758	0	79498042	C	T
1	AX_520365536	0	79838724	G	C
1	AX_87265265	0	79853578	G	T
1	AX_87610143	0	79878665	T	C
1	AX_520279763	0	79879086	T	C
1	AX_520279764	0	79900566	G	A
1	AX_96244465	0	79924332	G	T
1	AX_520365548	0	80006062	C	G
1	AX_88235475	0	80054642	G	C
1	AX_96430717	0	80055522	T	C
1	AX_88234080	0	80117831	T	C
1	AX_520365555	0	80130805	G	T
1	AX_520279783	0	80164810	G	T
1	AX_86983404	0	80167939	T	C
1	AX_87870562	0	80176644	C	T
1	AX_520365560	0	80197387	A	T
1	AX_520279788	0	80255840	C	T
1	AX_96355637	0	80289539	C	A
1	AX_520365567	0	80307006	T	A
1	AX_520279796	0	80357957	G	C
1	AX_417119173	0	80370696	G	A
1	AX_87396481	0	80370696	G	A
1	AX_96486911	0	80398626	A	G
1	AX_520365573	0	80407004	A	G
1	AX_97879407	0	80412959	A	T
1	AX_520283182	0	80525333	A	G
1	AX_520283184	0	80536046	A	C
1	AX_87718144	0	80675112	T	G
1	AX_97902392	0	80684590	G	T
1	AX_87342633	0	80698492	A	C
1	AX_96201020	0	80774913	A	C
1	AX_87490599	0	80801587	C	T
1	AX_87979834	0	80860490	C	T
1	AX_96425099	0	80861435	T	C
1	AX_88049758	0	80879867	A	G
1	AX_87429796	0	80945536	A	T
1	AX_96180968	0	80983367	G	A
1	AX_96441759	0	81017815	G	A
1	AX_520283196	0	81131976	T	A
1	AX_96408971	0	81150600	T	C
1	AX_87316637	0	81174955	G	A
1	AX_520369001	0	81337815	T	C
1	AX_520283235	0	81410130	A	G
1	AX_88092534	0	81419742	T	C
1	AX_520283234	0	81422481	A	G
1	AX_87936666	0	81427869	T	A
1	AX_87137996	0	81447316	T	C
1	AX_98309124	0	81475150	G	A
1	AX_96447593	0	81476882	A	G
1	AX_96297281	0	81532622	C	A
1	AX_87893168	0	81546084	T	C
1	AX_87221577	0	81580566	A	G
1	AX_87348036	0	81625937	G	T
1	AX_87442901	0	81671614	T	C
1	AX_96131654	0	81690324	G	T
1	AX_88071421	0	81695850	G	A
1	AX_87575718	0	81702647	G	C
1	AX_87449395	0	81722071	T	C
1	AX_87825770	0	81724158	A	C
1	AX_520278932	0	81760635	C	G
1	AX_520364706	0	81760635	C	G
1	AX_87947916	0	81823581	T	C
1	AX_520364694	0	81876486	G	C
1	AX_520278919	0	81885320	T	G
1	AX_520278894	0	82097403	C	T
1	AX_520278888	0	82976045	G	C
1	AX_520278886	0	83060209	T	C
1	AX_520364661	0	83060209	T	C
1	AX_417121644	0	83062747	G	T
1	AX_520364654	0	83394323	T	C
1	AX_215566483	0	83491193	C	A
1	AX_520278863	0	83549031	C	A
1	AX_520278862	0	83602692	T	G
1	AX_88098815	0	83716144	T	C
1	AX_520364632	0	83795037	T	C
1	AX_88091167	0	83931686	A	G
1	AX_520278642	0	84240875	T	G
1	AX_215542754	0	84306984	T	C
1	AX_215566511	0	84306984	T	C
1	AX_520278636	0	84604492	T	A
1	AX_520364401	0	84697893	A	C
1	AX_520364395	0	85115415	T	G
1	AX_520278619	0	85163126	T	C
1	AX_520364391	0	85183294	T	G
1	AX_520447304	0	85214856	T	C
1	AX_520364390	0	85266923	C	A
1	AX_520364388	0	85289110	G	T
1	AX_88135313	0	85411176	A	C
1	AX_520364386	0	85447830	T	C
1	AX_520278610	0	85466266	G	T
1	AX_520364381	0	85511068	T	C
1	AX_520278597	0	85850441	C	G
1	AX_87948908	0	85854234	T	C
1	AX_520278593	0	85913637	C	A
1	AX_520278591	0	85924332	C	T
1	AX_88250359	0	85937496	T	C
1	AX_520278590	0	86087373	C	G
1	AX_520364362	0	86309991	A	G
1	AX_520278579	0	86592324	C	T
1	AX_87930033	0	86944091	A	G
1	AX_520365854	0	86948675	T	C
1	AX_520280080	0	86955745	T	G
1	AX_520365851	0	87109989	C	A
1	AX_520365844	0	87130296	C	G
1	AX_520280069	0	87137431	T	G
1	AX_88130481	0	87361939	A	G
1	AX_520280067	0	87377820	G	A
1	AX_520365840	0	87377820	G	A
1	AX_520280064	0	87384899	G	A
1	AX_88246326	0	87421014	T	C
1	AX_520365829	0	87612275	T	A
1	AX_520280054	0	87651855	C	A
1	AX_96210151	0	87653965	A	G
1	AX_87889113	0	87744201	C	A
1	AX_520281194	0	87824758	G	C
1	AX_520366968	0	87824758	G	C
1	AX_520366967	0	87851470	A	G
1	AX_520281192	0	87868229	A	G
1	AX_520366963	0	87896086	G	C
1	AX_96480633	0	87917723	G	A
1	AX_520281188	0	87976328	C	T
1	AX_520366962	0	87976328	C	T
1	AX_520366959	0	87986198	G	A
1	AX_520281181	0	88002897	T	C
1	AX_520365015	0	88105454	G	T
1	AX_88052894	0	88293334	G	A
1	AX_87500945	0	88512333	A	C
1	AX_88149408	0	88704359	A	G
1	AX_87406194	0	88711397	C	T
1	AX_520365022	0	88811878	A	G
1	AX_520365023	0	88816836	A	C
1	AX_417110219	0	88845112	G	T
1	AX_86978267	0	88845112	G	T
1	AX_520279256	0	88933920	T	A
1	AX_87085168	0	88937514	G	T
1	AX_520279260	0	88949672	T	C
1	AX_96413864	0	89019527	G	A
1	AX_520279271	0	89033199	G	C
1	AX_520365051	0	89041497	T	G
1	AX_520279276	0	89050354	C	A
1	AX_520365054	0	89050354	C	A
1	AX_520279278	0	89055205	C	T
1	AX_520279281	0	89082722	G	T
1	AX_520365059	0	89082722	G	T
1	AX_96171935	0	89158819	A	G
1	AX_520279283	0	89177695	C	G
1	AX_520279284	0	89201820	T	A
1	AX_520279288	0	89219206	A	G
1	AX_520279290	0	89234609	A	C
1	AX_520365078	0	89276050	A	C
1	AX_97870238	0	89376310	A	C
1	AX_87030500	0	89378766	G	A
1	AX_520279311	0	89439798	C	G
1	AX_520365098	0	89514021	C	T
1	AX_520279324	0	89758301	G	T
1	AX_520279325	0	89769126	G	C
1	AX_520279326	0	89774874	C	T
1	AX_97875132	0	89992904	C	T
1	AX_520367069	0	90130690	G	A
1	AX_87902713	0	90234244	T	C
1	AX_88082285	0	90389379	A	C
1	AX_88109190	0	90426642	C	A
1	AX_520280510	0	90490218	T	G
1	AX_520280513	0	90498508	T	G
1	AX_520280516	0	90553552	A	G
1	AX_520280517	0	90566158	G	T
1	AX_520280520	0	90586054	A	G
1	AX_520366284	0	90591308	T	C
1	AX_520366289	0	90610781	C	T
1	AX_96118435	0	90618966	T	C
1	AX_88022331	0	90842173	C	G
1	AX_87523604	0	91078330	A	G
1	AX_87604706	0	91078398	T	G
1	AX_520366596	0	91084859	T	A
1	AX_520280825	0	91098736	C	G
1	AX_520363242	0	91457399	A	G
1	AX_520277488	0	91480904	T	C
1	AX_520277491	0	91537012	A	G
1	AX_520363251	0	91574162	T	C
1	AX_96142393	0	91593778	T	C
1	AX_88120478	0	91956545	A	G
1	AX_87710437	0	92002874	C	T
1	AX_520366185	0	92028795	T	G
1	AX_520280424	0	92035808	T	C
1	AX_520366184	0	92035808	C	T
1	AX_520366182	0	92087696	G	T
1	AX_520280419	0	92111237	G	A
1	AX_520366174	0	92189128	G	C
1	AX_96414001	0	92194849	C	T
1	AX_87386064	0	92204882	C	A
1	AX_520277380	0	92593189	C	A
1	AX_520363136	0	92593189	C	A
1	AX_87070951	0	92598744	G	T
1	AX_88308555	0	92670254	G	T
1	AX_520365196	0	92768570	G	T
1	AX_87468708	0	93039733	C	G
1	AX_86992276	0	93047928	G	A
1	AX_88045149	0	93055368	G	C
1	AX_88007147	0	93085587	A	G
1	AX_520365186	0	93147246	T	C
1	AX_88046914	0	93208508	C	G
1	AX_87586471	0	93231496	T	C
1	AX_98312395	0	93232965	T	G
1	AX_87065690	0	93296545	T	G
1	AX_520279402	0	93448079	T	G
1	AX_520279401	0	93453744	A	T
1	AX_520365177	0	93492923	T	G
1	AX_520365176	0	93505468	G	T
1	AX_520279392	0	93557869	T	C
1	AX_87021146	0	93557869	T	C
1	AX_87999949	0	93626835	G	C
1	AX_520279390	0	93916905	G	A
1	AX_520365171	0	93916905	G	A
1	AX_87488172	0	93923944	C	A
1	AX_96363022	0	93944903	T	C
1	AX_520365167	0	94094234	A	C
1	AX_520279384	0	94099709	G	C
1	AX_520279383	0	94112301	T	C
1	AX_86963364	0	94119690	T	A
1	AX_520279381	0	94144903	C	T
1	AX_520279378	0	94180752	C	T
1	AX_87765014	0	94201949	T	C
1	AX_520279369	0	94249214	A	G
1	AX_520365142	0	94333376	C	A
1	AX_520363085	0	94371161	C	G
1	AX_520363079	0	94379001	T	C
1	AX_520279359	0	94396449	T	C
1	AX_520279355	0	94406621	A	C
1	AX_87384010	0	94421452	G	A
1	AX_87848904	0	94468085	C	T
1	AX_96433947	0	94560552	T	G
1	AX_520367026	0	94591482	A	T
1	AX_520281252	0	94602485	C	G
1	AX_520281254	0	94611531	A	C
1	AX_520367029	0	94611531	A	C
1	AX_87663471	0	94634766	C	A
1	AX_520281255	0	94643242	T	G
1	AX_520367033	0	94652139	T	A
1	AX_520365659	0	94742856	G	T
1	AX_520365656	0	94940637	G	A
1	AX_87397754	0	94952739	T	C
1	AX_520279882	0	94956739	A	C
1	AX_87911157	0	94974881	T	C
1	AX_520365653	0	95004224	T	G
1	AX_520279877	0	95036223	C	T
1	AX_520365647	0	95045965	C	T
1	AX_88237930	0	95052349	T	C
1	AX_520279870	0	95123000	A	G
1	AX_87431392	0	95144413	T	G
1	AX_520279866	0	95156293	A	T
1	AX_96294677	0	95247160	A	G
1	AX_96445714	0	95285061	A	C
1	AX_86907289	0	95345096	C	T
1	AX_520279861	0	95361159	C	A
1	AX_96211858	0	95572742	T	C
1	AX_520279851	0	95586585	C	T
1	AX_520279850	0	95612119	A	T
1	AX_520279848	0	95804553	T	G
1	AX_520279846	0	95853653	T	C
1	AX_520365618	0	95853653	T	C
1	AX_520365710	0	96031514	C	A
1	AX_520279938	0	96077877	A	C
1	AX_520365712	0	96102367	T	G
1	AX_215542876	0	96203191	A	G
1	AX_520279947	0	96736644	G	T
1	AX_520365724	0	96904765	A	G
1	AX_96188210	0	96925187	T	C
1	AX_520279952	0	96953659	G	A
1	AX_520279967	0	97143251	C	A
1	AX_520279965	0	97150052	A	G
1	AX_417119200	0	97155249	A	G
1	AX_520365736	0	97183412	C	A
1	AX_520279959	0	97214342	C	T
1	AX_96129186	0	97355363	T	C
1	AX_96129185	0	97381039	T	C
1	AX_520279460	0	97532592	G	C
1	AX_96120562	0	97564055	A	G
1	AX_86952525	0	97580814	G	A
1	AX_520279455	0	97683172	G	C
1	AX_87745469	0	97684362	C	A
1	AX_88114282	0	97858264	G	A
1	AX_96199203	0	98059618	A	G
1	AX_96127722	0	98064378	T	G
1	AX_520365227	0	98080931	T	A
1	AX_88089959	0	98098523	T	C
1	AX_87562777	0	98132399	C	A
1	AX_520279443	0	98133306	A	T
1	AX_520365224	0	98133306	A	T
1	AX_417110267	0	98139270	T	C
1	AX_97896115	0	98139270	C	T
1	AX_520279437	0	98149536	G	C
1	AX_520279434	0	98157991	T	G
1	AX_520365209	0	98171441	T	G
1	AX_96127716	0	98174262	A	G
1	AX_96328413	0	98174262	A	G
1	AX_520365205	0	98188008	G	A
1	AX_87240308	0	98213438	C	G
1	AX_520279422	0	98222932	C	T
1	AX_87560167	0	98516776	G	A
1	AX_86933993	0	98538075	T	C
1	AX_520282198	0	98589895	C	G
1	AX_88301565	0	98797592	A	G
1	AX_520367951	0	98902648	T	C
1	AX_86999675	0	98954155	G	T
1	AX_520367921	0	99731209	A	T
1	AX_520367918	0	99753667	C	T
1	AX_87334082	0	99882996	G	A
1	AX_87444541	0	99891959	A	G
1	AX_96192087	0	99996286	T	G
1	AX_520282138	0	100003186	C	G
1	AX_87911209	0	100110716	A	G
1	AX_86945665	0	100345306	A	C
1	AX_88030649	0	100508201	A	C
1	AX_87158037	0	100786676	A	G
1	AX_87123705	0	100806270	C	T
1	AX_98320091	0	100808470	G	A
1	AX_87214352	0	100811740	G	A
1	AX_87250151	0	100812044	T	G
1	AX_98307362	0	100813501	C	A
1	AX_97876453	0	100814834	G	T
1	AX_87389155	0	100816688	G	T
1	AX_520367898	0	100816774	A	C
1	AX_88030700	0	100839260	A	G
1	AX_96447244	0	100904436	T	G
1	AX_520282115	0	101248222	C	T
1	AX_520282114	0	101256519	G	A
1	AX_520367882	0	101256519	G	A
1	AX_520367880	0	101271646	C	T
1	AX_520367875	0	101324763	T	C
1	AX_87370239	0	101507844	G	T
1	AX_520282105	0	101624684	C	T
1	AX_520282104	0	101697184	G	A
1	AX_520367871	0	101709933	G	C
1	AX_520282674	0	101866212	G	T
1	AX_520282681	0	101898751	A	G
1	AX_520368455	0	102024424	C	T
1	AX_520368470	0	102392128	G	A
1	AX_520368475	0	102424943	T	G
1	AX_520282708	0	102492433	C	G
1	AX_520366074	0	102562425	C	T
1	AX_96295585	0	102612992	A	G
1	AX_520280310	0	102616369	C	T
1	AX_520280312	0	102812643	A	C
1	AX_520280316	0	102833334	A	C
1	AX_520280320	0	102855130	T	G
1	AX_96128133	0	102868110	T	G
1	AX_417112253	0	102959977	A	C
1	AX_87359971	0	102959977	A	C
1	AX_520280496	0	103040438	A	T
1	AX_520366248	0	103090125	A	G
1	AX_520280484	0	103098211	A	C
1	AX_520368973	0	103236717	A	G
1	AX_87142676	0	103890684	A	G
1	AX_96300398	0	103913591	T	C
1	AX_520280222	0	103921631	A	C
1	AX_87665628	0	103931184	C	T
1	AX_87170421	0	103937415	G	A
1	AX_96179633	0	103947761	G	T
1	AX_98325785	0	103949134	T	C
1	AX_96179634	0	103953822	G	T
1	AX_520365987	0	103955464	G	C
1	AX_87168565	0	103959567	G	T
1	AX_87412657	0	103966395	T	G
1	AX_520280210	0	103974396	T	G
1	AX_520365976	0	104182370	T	C
1	AX_88213633	0	104193375	A	G
1	AX_96179637	0	104217925	A	G
1	AX_86960124	0	104638638	G	A
1	AX_520279553	0	104867072	C	T
1	AX_520279550	0	104887085	C	A
1	AX_520365322	0	104899574	C	G
1	AX_520279542	0	104920250	A	G
1	AX_520365317	0	104932545	T	C
1	AX_520365315	0	104940048	G	A
1	AX_520365297	0	105187170	A	T
1	AX_520279520	0	105194867	C	G
1	AX_520365294	0	105268162	C	A
1	AX_96420427	0	105401650	A	G
1	AX_520279515	0	105440633	G	A
1	AX_520279508	0	105535599	A	C
1	AX_86954539	0	105552804	G	A
1	AX_87455136	0	105562993	A	C
1	AX_96502467	0	105573554	G	A
1	AX_520365282	0	105601292	G	T
1	AX_520279504	0	105725641	A	C
1	AX_520279503	0	105776728	A	T
1	AX_520279501	0	105804189	C	T
1	AX_520365274	0	105961008	T	C
1	AX_520279496	0	105970571	A	G
1	AX_520279494	0	106011641	C	T
1	AX_520365266	0	106075869	C	T
1	AX_96430898	0	106077142	A	C
1	AX_520279488	0	106093081	C	T
1	AX_96402085	0	106277730	G	T
1	AX_520279484	0	106298741	C	G
1	AX_88002171	0	106334525	A	G
1	AX_520281619	0	106718281	C	T
1	AX_520367388	0	107094279	G	A
1	AX_520367384	0	107115144	T	C
1	AX_87185383	0	107115144	T	C
1	AX_520281603	0	107315344	A	T
1	AX_520281600	0	107321520	T	G
1	AX_520281598	0	107327433	T	C
1	AX_520281593	0	107337043	A	C
1	AX_520367362	0	107387047	C	A
1	AX_520279465	0	107477212	T	A
1	AX_520365249	0	107688520	T	C
1	AX_520279471	0	107808809	T	C
1	AX_520279474	0	107847274	T	C
1	AX_87046899	0	107877981	C	T
1	AX_520368261	0	108325512	A	G
1	AX_87844771	0	108334839	A	G
1	AX_520282493	0	108335598	C	A
1	AX_520368248	0	108395280	A	G
1	AX_520282481	0	108420055	A	C
1	AX_520282479	0	108515359	C	A
1	AX_88104842	0	108675251	A	C
1	AX_87660408	0	108799447	C	A
1	AX_87990319	0	108879585	G	A
1	AX_87566913	0	109194146	T	C
1	AX_520282458	0	109211457	T	C
1	AX_87025115	0	109237327	G	A
1	AX_96240334	0	109338557	G	A
1	AX_520282451	0	109471103	C	A
1	AX_520282446	0	109626069	G	T
1	AX_520368209	0	109635314	C	A
1	AX_520282442	0	109645853	A	G
1	AX_520282438	0	109666633	T	C
1	AX_520282434	0	109689399	C	T
1	AX_520368197	0	109696282	G	T
1	AX_520368194	0	109856754	T	A
1	AX_520368192	0	109930120	T	G
1	AX_87551155	0	109936209	A	C
1	AX_520368187	0	109980365	T	G
1	AX_520282419	0	110090457	A	G
1	AX_520282416	0	110161898	G	A
1	AX_520368182	0	110161898	G	A
1	AX_88046851	0	110185391	C	A
1	AX_88106514	0	110200596	G	A
1	AX_520363195	0	110210312	T	A
1	AX_520368181	0	110215445	A	G
1	AX_520282413	0	110227615	C	T
1	AX_520282411	0	110232974	G	C
1	AX_520368175	0	110242295	G	C
1	AX_520282404	0	110255714	T	C
1	AX_87824619	0	110396198	T	C
1	AX_520366878	0	110406206	G	A
1	AX_520281105	0	110425700	A	T
1	AX_87651166	0	110479089	G	A
1	AX_520281100	0	110609856	C	T
1	AX_520366869	0	110615802	A	G
1	AX_87956809	0	110673877	A	C
1	AX_520363190	0	110677757	T	C
1	AX_88020218	0	110978200	C	T
1	AX_520366698	0	111044758	T	C
1	AX_86977591	0	111088980	G	A
1	AX_87723089	0	111194058	A	G
1	AX_520279683	0	111197424	T	A
1	AX_96300042	0	111205755	G	T
1	AX_520365454	0	111259176	C	G
1	AX_87939261	0	111290566	C	T
1	AX_88023517	0	111333479	A	G
1	AX_520365447	0	111420430	A	C
1	AX_520279670	0	111445853	C	T
1	AX_87940460	0	111470127	C	T
1	AX_88149823	0	111504273	A	C
1	AX_520365438	0	111549703	A	G
1	AX_520279664	0	111564092	T	A
1	AX_520279662	0	111620640	T	C
1	AX_87981661	0	111825748	A	C
1	AX_520365434	0	111826185	T	G
1	AX_520365432	0	111849256	G	T
1	AX_87367798	0	112243541	G	A
1	AX_520365418	0	112558494	A	T
1	AX_520365414	0	112565419	T	G
1	AX_96471567	0	112576033	G	A
1	AX_520282655	0	112880331	T	C
1	AX_520368424	0	113073800	A	T
1	AX_520282666	0	113355139	C	G
1	AX_520282673	0	113433711	T	A
1	AX_87163977	0	113487098	T	G
1	AX_520366779	0	113803849	G	A
1	AX_87822215	0	113814703	A	T
1	AX_520281002	0	113824230	T	C
1	AX_520366773	0	113828805	A	C
1	AX_520281000	0	113835566	G	A
1	AX_520281125	0	113872174	T	G
1	AX_88050985	0	113887403	C	A
1	AX_520281115	0	113910012	G	C
1	AX_87737452	0	114049122	T	C
1	AX_520281109	0	114146399	G	C
1	AX_520367076	0	114511559	A	T
1	AX_520280963	0	114572833	G	T
1	AX_87236269	0	114596865	C	A
1	AX_520282639	0	114979309	A	C
1	AX_520368403	0	114986520	C	G
1	AX_520281260	0	116322177	A	G
1	AX_88149271	0	116464776	C	T
1	AX_88139377	0	116516884	T	A
1	AX_520366669	0	116639229	C	T
1	AX_520280847	0	118117254	C	T
1	AX_520366459	0	118228797	C	G
1	AX_520280693	0	118271467	A	C
1	AX_520280692	0	118296915	G	T
1	AX_520366452	0	118492281	T	C
1	AX_520280688	0	118537681	T	C
1	AX_520366451	0	118537681	T	C
1	AX_520366471	0	118558130	A	C
1	AX_520366862	0	118684476	A	G
1	AX_520283241	0	119005667	C	A
1	AX_520283240	0	119026103	T	C
1	AX_87808862	0	119354289	A	G
1	AX_520366652	0	119476708	G	A
1	AX_215543163	0	119740333	C	T
1	AX_87345243	0	119886231	T	C
1	AX_520366742	0	119978233	G	A
1	AX_520280972	0	120066552	G	A
1	AX_520280974	0	120116247	G	T
1	AX_520366747	0	120125264	T	A
1	AX_96406131	0	120237016	A	C
1	AX_520280983	0	120307235	G	A
1	AX_96430197	0	120874386	C	A
1	AX_87594759	0	120874631	C	A
2	AX_520381163	0	8377803	T	A
2	AX_520371743	0	9670887	A	G
2	AX_520286112	0	14766158	C	G
2	AX_87368825	0	14784073	G	T
2	AX_520286202	0	15152322	T	G
2	AX_520371982	0	15152322	T	G
2	AX_520371988	0	15333416	T	G
2	AX_520286213	0	15368065	G	A
2	AX_520286222	0	15473997	A	G
2	AX_520284700	0	15626424	G	A
2	AX_88050248	0	15638699	A	G
2	AX_520284695	0	15681567	T	G
2	AX_520284689	0	15768805	G	C
2	AX_88203803	0	15823100	A	C
2	AX_520370456	0	15833099	A	C
2	AX_520370454	0	15839770	G	A
2	AX_520370439	0	15934628	C	T
2	AX_520371382	0	16622616	T	C
2	AX_520371384	0	16823428	G	T
2	AX_520285608	0	16886362	A	C
2	AX_520371390	0	16986082	C	A
2	AX_87902492	0	17639373	T	G
2	AX_520285310	0	17661446	A	C
2	AX_520285304	0	17687917	C	G
2	AX_520369126	0	17806241	A	G
2	AX_520369118	0	17927146	G	A
2	AX_87001497	0	17979603	T	C
2	AX_520369111	0	17986970	A	C
2	AX_88279731	0	18022069	T	C
2	AX_520283336	0	18187931	T	C
2	AX_88027561	0	18196651	T	G
2	AX_87955171	0	18563678	T	A
2	AX_87736900	0	18567314	A	C
2	AX_520371634	0	18584115	C	A
2	AX_87400325	0	18610176	C	G
2	AX_520284388	0	18712703	T	C
2	AX_87446224	0	19435686	T	C
2	AX_520370736	0	19435721	C	G
2	AX_87269909	0	19888688	C	A
2	AX_520294567	0	20290508	G	A
2	AX_520380846	0	22727716	C	T
2	AX_520380844	0	22756968	A	G
2	AX_520380839	0	23100486	T	C
2	AX_520295043	0	23192433	G	T
2	AX_520380837	0	23201608	A	C
2	AX_520295038	0	23270726	A	T
2	AX_87436993	0	23401484	C	T
2	AX_520295016	0	23728942	A	C
2	AX_520295004	0	23839821	A	G
2	AX_520380801	0	23839821	A	G
2	AX_520380799	0	23863860	G	C
2	AX_520380798	0	23880143	A	G
2	AX_520380797	0	23886933	T	C
2	AX_520294999	0	23895035	C	G
2	AX_215577091	0	24326442	A	G
2	AX_520284290	0	24620416	C	T
2	AX_520370063	0	24650959	C	A
2	AX_520284305	0	24834138	G	A
2	AX_520370083	0	24861674	G	A
2	AX_520284312	0	24875023	A	G
2	AX_520369306	0	25095700	G	A
2	AX_520283538	0	25245321	A	G
2	AX_520369308	0	25245321	A	G
2	AX_520283542	0	25543877	C	T
2	AX_520283543	0	25837770	T	C
2	AX_520283546	0	25858058	G	T
2	AX_520283552	0	25898166	T	C
2	AX_520283789	0	26129715	G	A
2	AX_520369564	0	26199497	T	A
2	AX_520369563	0	26301611	A	G
2	AX_88003155	0	26396864	T	G
2	AX_520286070	0	26507715	A	C
2	AX_520286068	0	26512879	A	G
2	AX_96417362	0	26523150	G	T
2	AX_520371848	0	26531316	T	C
2	AX_96306101	0	26557119	G	A
2	AX_520286063	0	26560834	C	A
2	AX_520286195	0	27041934	G	A
2	AX_87594128	0	27041934	G	A
2	AX_520285774	0	27673155	A	T
2	AX_520371560	0	27830234	A	T
2	AX_98297096	0	27839747	A	G
2	AX_520285785	0	27856932	G	A
2	AX_98312048	0	27927356	A	G
2	AX_520371569	0	27952899	A	C
2	AX_96404138	0	27953377	A	G
2	AX_96404137	0	27983630	A	G
2	AX_86914780	0	28177710	G	A
2	AX_520371578	0	28205688	C	T
2	AX_520285800	0	28211630	A	C
2	AX_520285805	0	28236712	A	G
2	AX_96191080	0	28342773	A	G
2	AX_87093605	0	28346357	T	G
2	AX_520285811	0	28403947	T	C
2	AX_88035945	0	28422575	A	G
2	AX_520285812	0	28425649	A	C
2	AX_520371596	0	28858607	G	C
2	AX_87975570	0	28915630	A	C
2	AX_520371598	0	29054085	C	A
2	AX_520284019	0	29448375	T	G
2	AX_87278235	0	29467400	T	C
2	AX_98307883	0	29470757	A	C
2	AX_87379351	0	29471667	T	C
2	AX_520362910	0	29472201	T	C
2	AX_87853761	0	29472201	T	C
2	AX_88219950	0	29500688	C	G
2	AX_520369783	0	29526216	A	C
2	AX_520369771	0	29757730	T	C
2	AX_88113820	0	29962604	G	T
2	AX_520283995	0	30142146	G	A
2	AX_88077435	0	30171793	G	A
2	AX_520369763	0	30244979	T	G
2	AX_520283991	0	30256737	T	C
2	AX_520283990	0	30263260	C	G
2	AX_520283988	0	30273281	C	T
2	AX_520283986	0	30282268	G	T
2	AX_520283982	0	30299648	A	G
2	AX_520283980	0	30340344	A	C
2	AX_88240336	0	30347155	T	C
2	AX_520369745	0	30425816	T	C
2	AX_87786773	0	30432915	A	G
2	AX_520369744	0	30451093	T	C
2	AX_520362345	0	30501622	T	C
2	AX_87854232	0	31289306	A	G
2	AX_520370347	0	31373066	G	A
2	AX_88081756	0	31699898	T	C
2	AX_520370361	0	31733360	A	G
2	AX_520370366	0	31749597	C	T
2	AX_520370367	0	31756049	T	C
2	AX_88246407	0	31771039	A	G
2	AX_87580804	0	32116245	C	T
2	AX_87974117	0	32123928	A	C
2	AX_87206414	0	32277165	G	A
2	AX_98324701	0	32309397	A	G
2	AX_520354258	0	32398458	A	G
2	AX_520438843	0	32437221	T	G
2	AX_520354254	0	32465872	G	T
2	AX_96215836	0	32564067	G	A
2	AX_520438838	0	32569916	G	C
2	AX_520369502	0	32776804	G	T
2	AX_88289707	0	32788181	G	T
2	AX_87944784	0	32813203	T	C
2	AX_87092744	0	32830977	A	C
2	AX_87158193	0	32867826	A	G
2	AX_520283710	0	33018235	A	C
2	AX_520369480	0	33285890	G	T
2	AX_417115403	0	33394928	A	G
2	AX_87605115	0	33400947	C	A
2	AX_88296894	0	33419870	A	C
2	AX_520283699	0	33459368	G	A
2	AX_96478472	0	33462269	G	T
2	AX_520369470	0	33475087	T	C
2	AX_520369465	0	33503459	A	T
2	AX_88203891	0	33524583	C	A
2	AX_88039651	0	33534195	C	T
2	AX_87893291	0	33571607	G	A
2	AX_520283680	0	34319282	C	A
2	AX_520369451	0	34336760	C	A
2	AX_520369448	0	34428948	A	G
2	AX_520283667	0	34469448	G	A
2	AX_520283664	0	34480026	G	A
2	AX_97876096	0	34583218	C	A
2	AX_87310425	0	34597725	T	C
2	AX_520283654	0	34654720	G	A
2	AX_87307855	0	34668270	G	A
2	AX_88190773	0	34733493	T	C
2	AX_520284091	0	34932959	C	G
2	AX_520369864	0	34948290	A	G
2	AX_520284086	0	34972872	C	T
2	AX_520369860	0	34972872	C	T
2	AX_98314226	0	34990814	T	C
2	AX_520284082	0	35009419	C	G
2	AX_520369855	0	35015192	T	G
2	AX_520369854	0	35021601	A	G
2	AX_520284079	0	35026835	G	T
2	AX_520369845	0	35179637	T	A
2	AX_96447459	0	35204500	C	T
2	AX_87074208	0	35211321	A	G
2	AX_87880810	0	35290693	C	T
2	AX_520285758	0	35510290	C	A
2	AX_520285759	0	35515917	C	G
2	AX_87097345	0	35526579	C	T
2	AX_520370040	0	35886366	A	G
2	AX_520284270	0	35925516	C	T
2	AX_520284272	0	35991034	T	A
2	AX_87210583	0	36002791	C	T
2	AX_96473040	0	36090651	C	T
2	AX_96431494	0	36094782	A	C
2	AX_520284273	0	36160196	A	G
2	AX_96462169	0	36198467	A	G
2	AX_88019806	0	36227145	C	T
2	AX_88263721	0	36351403	G	A
2	AX_87911770	0	36387878	G	T
2	AX_520284280	0	36389321	G	C
2	AX_520284282	0	36426494	G	C
2	AX_87307721	0	36434854	C	T
2	AX_87480977	0	36434996	A	C
2	AX_520284286	0	36550181	G	A
2	AX_98303628	0	36607931	A	G
2	AX_520284139	0	36686306	T	A
2	AX_520369919	0	36707377	T	C
2	AX_520369921	0	36712531	T	C
2	AX_97902542	0	36823182	A	G
2	AX_87997266	0	36841117	G	A
2	AX_520284148	0	36851239	T	C
2	AX_520369925	0	36864044	A	G
2	AX_88047417	0	36868060	A	G
2	AX_520284152	0	36879358	T	G
2	AX_520284154	0	37138035	T	C
2	AX_520284160	0	37270599	G	T
2	AX_88118918	0	37287168	C	A
2	AX_87992611	0	37332569	T	A
2	AX_520284166	0	37349455	C	T
2	AX_87158598	0	37368087	T	G
2	AX_520284171	0	37413971	C	A
2	AX_520284173	0	37419623	G	C
2	AX_520369948	0	37419623	G	C
2	AX_520369950	0	37426739	T	G
2	AX_520369955	0	37447705	G	T
2	AX_520284186	0	37476655	T	C
2	AX_87091233	0	37489979	C	A
2	AX_520369966	0	37700694	C	G
2	AX_520369968	0	37749179	C	A
2	AX_520369998	0	37973349	C	A
2	AX_520284226	0	37980823	C	G
2	AX_520284232	0	38015942	G	A
2	AX_520370006	0	38015942	A	G
2	AX_88022816	0	38135084	T	G
2	AX_520284244	0	38141570	G	T
2	AX_520370017	0	38162347	T	G
2	AX_96153918	0	38465871	A	G
2	AX_98321322	0	38654279	A	C
2	AX_520284249	0	38654927	T	C
2	AX_88277313	0	38715645	G	A
2	AX_520363018	0	38778828	A	T
2	AX_520284252	0	38827092	C	G
2	AX_520370027	0	38888028	T	G
2	AX_215568128	0	38967892	C	A
2	AX_520283452	0	39099708	C	T
2	AX_520369213	0	39182716	A	G
2	AX_520283441	0	39255849	A	G
2	AX_520369207	0	39336720	A	C
2	AX_215568141	0	39497245	A	G
2	AX_520369196	0	39800168	G	A
2	AX_520283426	0	39890593	C	A
2	AX_520283420	0	39954783	A	G
2	AX_520369186	0	39981880	C	A
2	AX_520369181	0	40040063	A	C
2	AX_98312549	0	40051633	G	A
2	AX_520283412	0	40109078	G	C
2	AX_520369175	0	40227659	T	A
2	AX_87156681	0	40332727	G	A
2	AX_520369166	0	40618401	T	C
2	AX_520369165	0	40629004	C	G
2	AX_520369164	0	40666027	C	T
2	AX_87203715	0	40744300	G	A
2	AX_520283393	0	40775939	T	A
2	AX_87295799	0	40916670	A	G
2	AX_88223506	0	40919126	T	C
2	AX_87966074	0	40921560	T	G
2	AX_520369154	0	40999970	G	C
2	AX_520369152	0	41017324	C	G
2	AX_96278512	0	41030590	C	T
2	AX_87830358	0	41041263	C	T
2	AX_87556845	0	41068899	C	T
2	AX_87700394	0	41088334	T	G
2	AX_88013091	0	41185960	C	A
2	AX_520369142	0	41237458	A	G
2	AX_520283374	0	41321874	G	A
2	AX_520283373	0	41340532	C	A
2	AX_520283371	0	41439096	T	C
2	AX_88266191	0	41474920	A	C
2	AX_520283369	0	41532896	T	C
2	AX_520369136	0	41532896	T	C
2	AX_520369135	0	41557775	G	A
2	AX_520370696	0	41676345	G	C
2	AX_87636262	0	41685970	A	C
2	AX_520284918	0	41694910	A	G
2	AX_87711439	0	41699135	C	T
2	AX_97897084	0	41714792	C	T
2	AX_97888888	0	41715078	T	C
2	AX_520370705	0	41746754	C	A
2	AX_520284421	0	41839329	G	A
2	AX_96195320	0	41985471	T	C
2	AX_520370201	0	41993286	G	C
2	AX_87191678	0	42048855	T	C
2	AX_520284431	0	42106454	T	G
2	AX_520370206	0	42153537	G	C
2	AX_520284437	0	42199961	C	T
2	AX_520370212	0	42222586	T	G
2	AX_520284440	0	42235510	T	A
2	AX_520370213	0	42235510	T	A
2	AX_417110610	0	42843470	G	A
2	AX_87297354	0	42843470	G	A
2	AX_87967855	0	42921658	T	C
2	AX_520369801	0	42968022	C	T
2	AX_520369802	0	42973406	A	C
2	AX_520369803	0	42978382	A	G
2	AX_96306384	0	43307288	C	A
2	AX_520369808	0	43317198	C	T
2	AX_96200670	0	43337574	T	C
2	AX_520284050	0	43381049	A	G
2	AX_520284054	0	43393666	C	A
2	AX_97875197	0	43433322	C	T
2	AX_520284058	0	43450971	T	C
2	AX_88131301	0	43496939	C	T
2	AX_520369833	0	43508915	A	G
2	AX_97873361	0	43522196	A	G
2	AX_520369837	0	43523399	C	G
2	AX_87621427	0	44051794	A	G
2	AX_520369617	0	44064911	A	C
2	AX_520283841	0	44070811	A	T
2	AX_86978953	0	44096956	C	A
2	AX_520369610	0	44112674	G	A
2	AX_520369608	0	44119560	C	T
2	AX_520369605	0	44127788	A	T
2	AX_98302891	0	44165891	G	A
2	AX_87409270	0	44173045	A	C
2	AX_87607925	0	44431674	G	A
2	AX_520283817	0	44437386	A	G
2	AX_520283816	0	44444495	C	G
2	AX_87371734	0	44477525	A	G
2	AX_520369583	0	44589755	A	G
2	AX_520369582	0	44601404	A	G
2	AX_88149081	0	44971489	G	A
2	AX_520283802	0	44984385	T	A
2	AX_520283801	0	45002748	C	T
2	AX_520369574	0	45043176	G	A
2	AX_520369570	0	45084299	T	A
2	AX_520370324	0	45407630	G	C
2	AX_520284552	0	45412717	G	T
2	AX_520370328	0	45442949	T	C
2	AX_88043417	0	45920588	A	G
2	AX_96466994	0	45931251	C	T
2	AX_520284561	0	45951978	G	C
2	AX_87225123	0	46001346	T	C
2	AX_520284777	0	46005731	G	T
2	AX_520370548	0	46040496	C	A
2	AX_96491972	0	46043027	A	C
2	AX_520370545	0	46058650	C	G
2	AX_520284767	0	46091685	A	C
2	AX_520370539	0	46107255	A	G
2	AX_520370538	0	46222724	C	T
2	AX_520370536	0	46238202	C	G
2	AX_520370535	0	46247974	C	T
2	AX_88247864	0	46296185	A	G
2	AX_520370136	0	46481546	A	C
2	AX_520284361	0	46515450	A	C
2	AX_520284355	0	46533159	A	G
2	AX_520284350	0	46736934	C	T
2	AX_88207027	0	46806420	C	A
2	AX_520284348	0	46895013	T	C
2	AX_520370115	0	47263135	A	G
2	AX_520284342	0	47302575	C	G
2	AX_520284341	0	47313982	G	A
2	AX_520370107	0	47365359	G	A
2	AX_520370993	0	47523651	T	G
2	AX_520285211	0	47597989	C	A
2	AX_87890933	0	47626035	G	A
2	AX_215568326	0	47671308	T	C
2	AX_88012670	0	47773295	T	G
2	AX_520285204	0	47901633	T	G
2	AX_520370985	0	47901633	T	G
2	AX_520285203	0	47908780	T	A
2	AX_520370983	0	47917989	T	C
2	AX_520285198	0	47936490	A	G
2	AX_520370978	0	47941598	G	A
2	AX_520370975	0	47972745	C	T
2	AX_520285193	0	47978014	A	G
2	AX_520285190	0	48003791	T	G
2	AX_520285187	0	48168661	C	G
2	AX_87791553	0	48185327	T	G
2	AX_87879258	0	48191981	G	A
2	AX_520370967	0	48397846	C	A
2	AX_87406172	0	48419308	C	T
2	AX_88159200	0	48426466	A	C
2	AX_96480039	0	48428364	G	T
2	AX_520285182	0	48504512	G	A
2	AX_520370960	0	48516627	G	T
2	AX_520370958	0	48531909	C	A
2	AX_520370956	0	48766061	T	C
2	AX_215568364	0	48858551	G	A
2	AX_520370955	0	48901674	C	T
2	AX_520447075	0	49203566	A	G
2	AX_87065659	0	49306762	G	T
2	AX_520285165	0	49430773	A	G
2	AX_520285147	0	49836941	T	G
2	AX_520370926	0	49852988	A	G
2	AX_215540409	0	49898433	A	G
2	AX_520370921	0	50061080	G	A
2	AX_520285138	0	50067202	T	G
2	AX_520285134	0	50080823	T	G
2	AX_520370913	0	50105329	T	C
2	AX_87969423	0	50588747	T	C
2	AX_87147453	0	50669002	A	C
2	AX_96384203	0	50681126	A	G
2	AX_520285119	0	50685228	G	A
2	AX_520370897	0	50769818	A	G
2	AX_520285100	0	50831181	G	T
2	AX_520285098	0	50837273	G	C
2	AX_520370874	0	50846692	G	T
2	AX_520285087	0	51606044	C	G
2	AX_520370868	0	51606044	C	G
2	AX_520370858	0	51958567	G	A
2	AX_520370855	0	52203514	C	T
2	AX_520370854	0	52221138	A	G
2	AX_520285072	0	52272017	C	G
2	AX_520285071	0	52570306	A	G
2	AX_520285069	0	52632743	C	T
2	AX_520285068	0	52645551	A	C
2	AX_520285067	0	52660018	C	G
2	AX_520285061	0	52891103	C	G
2	AX_520285059	0	52941346	C	G
2	AX_520370834	0	53190802	A	C
2	AX_520370831	0	53210901	T	A
2	AX_520370828	0	53247268	A	G
2	AX_520285048	0	53294729	A	G
2	AX_520370825	0	53351789	C	T
2	AX_520370824	0	53406050	A	T
2	AX_520285043	0	53469004	C	A
2	AX_520370818	0	53665179	T	C
2	AX_520285036	0	53713911	C	T
2	AX_88295259	0	53750110	A	C
2	AX_87771755	0	53835328	C	A
2	AX_520370814	0	53874134	C	T
2	AX_520370812	0	53881876	T	G
2	AX_88152275	0	53953944	C	G
2	AX_520285027	0	53982572	A	T
2	AX_520370800	0	54085424	T	A
2	AX_520285015	0	54148642	A	G
2	AX_87041028	0	54264230	G	A
2	AX_520285009	0	54269280	T	G
2	AX_520370374	0	54835584	T	G
2	AX_520370376	0	54883479	T	A
2	AX_417122155	0	54949576	G	A
2	AX_98305302	0	54949576	G	A
2	AX_520370383	0	55058178	C	A
2	AX_520284615	0	55101577	C	T
2	AX_520370389	0	55101577	C	T
2	AX_520370391	0	55139120	T	C
2	AX_520369245	0	55540531	C	T
2	AX_520283482	0	55647805	A	C
2	AX_520369249	0	55647805	A	C
2	AX_520283483	0	55661964	G	A
2	AX_87844005	0	55742350	A	G
2	AX_520369251	0	55942318	C	A
2	AX_520369253	0	56026452	T	G
2	AX_520283489	0	56265952	G	C
2	AX_520283492	0	56277464	T	C
2	AX_520369263	0	56328787	A	G
2	AX_520283499	0	56347430	A	C
2	AX_520283506	0	56538646	G	T
2	AX_96355075	0	56548207	T	C
2	AX_520283512	0	56568696	A	G
2	AX_520369280	0	56581655	T	C
2	AX_87270511	0	56587432	C	G
2	AX_520369283	0	56634539	A	C
2	AX_87025995	0	56751643	G	T
2	AX_87001112	0	56776784	T	C
2	AX_87088377	0	56781800	T	C
2	AX_86922242	0	56783124	A	G
2	AX_87116737	0	56788344	G	A
2	AX_88287877	0	56793804	C	A
2	AX_88199186	0	56805657	T	C
2	AX_86999168	0	56822487	G	T
2	AX_520283526	0	56887603	C	A
2	AX_215543900	0	56945836	C	T
2	AX_520284871	0	57219203	T	G
2	AX_520370648	0	57242418	G	C
2	AX_520370642	0	57354279	C	A
2	AX_520370569	0	57498562	A	C
2	AX_520284791	0	57504391	A	G
2	AX_520370563	0	57521076	A	C
2	AX_520370562	0	57526913	G	A
2	AX_520370559	0	57536377	T	C
2	AX_520284782	0	57550893	A	C
2	AX_520284781	0	57575185	T	G
2	AX_520370556	0	57575185	T	G
2	AX_520284779	0	57591620	A	C
2	AX_520284529	0	57895338	T	G
2	AX_520284533	0	57964347	C	A
2	AX_520370308	0	57970050	C	T
2	AX_87069095	0	58104149	T	G
2	AX_87925285	0	58113418	A	C
2	AX_520370315	0	58195542	A	T
2	AX_520370316	0	58201334	C	G
2	AX_520285707	0	58701077	A	T
2	AX_520371488	0	58785853	C	T
2	AX_520285712	0	58829007	T	C
2	AX_520371492	0	58829007	T	C
2	AX_520371498	0	58936257	T	G
2	AX_87559314	0	58989413	T	C
2	AX_520371501	0	58998038	G	T
2	AX_87172872	0	59013623	T	C
2	AX_87871611	0	59044315	C	T
2	AX_520371503	0	59093320	A	T
2	AX_520285728	0	59105102	T	C
2	AX_520285732	0	59127267	C	T
2	AX_520371511	0	59143029	G	C
2	AX_520285736	0	59169580	C	T
2	AX_87164369	0	59202770	T	C
2	AX_87673279	0	59298862	A	G
2	AX_520371521	0	59697912	T	G
2	AX_520285745	0	59747145	T	A
2	AX_87207034	0	59776735	T	C
2	AX_520371526	0	59800080	A	G
2	AX_520371531	0	59884647	G	A
2	AX_98311205	0	60582110	A	G
2	AX_96148268	0	60638590	A	G
2	AX_520400453	0	60906907	T	C
2	AX_520314724	0	61029792	A	G
2	AX_87400580	0	61078395	C	G
2	AX_520314726	0	61109344	A	C
2	AX_520314727	0	61132812	C	G
2	AX_87093827	0	61156941	T	C
2	AX_87345684	0	61337865	T	G
2	AX_417110735	0	61363965	C	T
2	AX_98326130	0	61363965	C	T
2	AX_520400464	0	61410603	G	T
2	AX_520400465	0	61424336	G	A
2	AX_520314734	0	61448906	A	C
2	AX_87337320	0	61516835	C	T
2	AX_520314740	0	61686175	T	G
2	AX_520400474	0	61695274	G	A
2	AX_520314742	0	61706808	C	T
2	AX_520314747	0	61748493	G	T
2	AX_520371905	0	61944356	C	G
2	AX_520369739	0	62318895	A	G
2	AX_87248939	0	62479047	C	A
2	AX_87344640	0	62507559	T	C
2	AX_88229176	0	62638229	C	G
2	AX_87273435	0	62682225	C	A
2	AX_520283950	0	62696319	C	A
2	AX_520369720	0	62841345	C	G
2	AX_520283946	0	62846399	T	C
2	AX_520283943	0	62870683	A	G
2	AX_87048769	0	62876979	C	T
2	AX_520283941	0	62903513	T	G
2	AX_87295844	0	62999762	A	G
2	AX_520369704	0	63069787	T	G
2	AX_520369702	0	63080587	T	G
2	AX_520283927	0	63106397	C	T
2	AX_520283925	0	63121376	C	G
2	AX_520369693	0	63144900	G	A
2	AX_520283919	0	63155832	G	A
2	AX_520369683	0	63277315	G	C
2	AX_520283907	0	63506267	G	C
2	AX_520369678	0	63517207	A	G
2	AX_88036678	0	63532620	A	G
2	AX_520369671	0	63558260	T	C
2	AX_520283898	0	63574122	G	T
2	AX_520369668	0	63583765	T	C
2	AX_88019948	0	63693916	G	T
2	AX_87927847	0	63740928	T	G
2	AX_520369373	0	63776268	C	G
2	AX_520283599	0	63829326	C	G
2	AX_520283601	0	64096573	A	C
2	AX_88307059	0	64287756	A	G
2	AX_87374720	0	64307734	A	C
2	AX_520369400	0	64749054	T	A
2	AX_520369405	0	65009043	T	C
2	AX_520283631	0	65035347	T	A
2	AX_87163846	0	65055461	A	G
2	AX_520369410	0	65061493	C	T
2	AX_520283634	0	65091524	C	G
2	AX_520369413	0	65104538	G	A
2	AX_520369415	0	65115841	T	A
2	AX_520369416	0	65134475	G	A
2	AX_87477328	0	65217578	A	G
2	AX_520283646	0	65241327	G	C
2	AX_88248305	0	65502091	T	G
2	AX_520371866	0	65692676	G	T
2	AX_96176704	0	65749195	T	C
2	AX_88212929	0	65818821	C	T
2	AX_96138410	0	65896563	T	G
2	AX_520284627	0	65915456	G	A
2	AX_520370401	0	65915456	G	A
2	AX_520284643	0	66036211	A	C
2	AX_520370416	0	66036211	A	C
2	AX_86920649	0	66098621	T	A
2	AX_215568903	0	66145986	G	T
2	AX_520284652	0	66158576	A	G
2	AX_520370716	0	66473726	G	A
2	AX_96453628	0	66743472	T	C
2	AX_520286056	0	66999650	C	A
2	AX_520371837	0	67006603	G	A
2	AX_520371827	0	67156578	G	A
2	AX_520371825	0	67171668	G	T
2	AX_520286041	0	67222036	G	A
2	AX_88104372	0	67231565	C	A
2	AX_520286034	0	67246446	C	G
2	AX_520371816	0	67246446	C	G
2	AX_520286033	0	67253134	T	A
2	AX_520371812	0	67452110	G	A
2	AX_520371807	0	67463856	G	A
2	AX_520371917	0	67891512	A	G
2	AX_96190986	0	67904281	T	C
2	AX_520286139	0	67914576	T	G
2	AX_520286141	0	67938466	T	C
2	AX_520371924	0	68001462	G	A
2	AX_520371932	0	68160445	C	G
2	AX_520286155	0	68199897	A	G
2	AX_88054614	0	68380767	C	A
2	AX_520286164	0	68503587	C	T
2	AX_520286169	0	68517397	T	G
2	AX_520371956	0	68629843	C	G
2	AX_520371957	0	68636456	A	G
2	AX_520371961	0	68808543	G	C
2	AX_520286181	0	68815248	T	G
2	AX_520371966	0	68874348	G	A
2	AX_520286186	0	68881661	A	G
2	AX_87321024	0	68909109	C	G
2	AX_520286187	0	68943174	C	G
2	AX_520371974	0	68981056	A	T
2	AX_520286103	0	69052261	A	G
2	AX_520286100	0	69213776	C	A
2	AX_520371884	0	69213776	A	C
2	AX_520371882	0	69219449	C	T
2	AX_520371879	0	69229355	C	A
2	AX_520284945	0	69453181	C	T
2	AX_520284872	0	69556946	G	T
2	AX_520370652	0	69590457	G	C
2	AX_96195290	0	69856696	C	T
2	AX_520284833	0	69862648	C	T
2	AX_87463887	0	69951406	A	C
2	AX_96449606	0	69956677	A	G
2	AX_520370597	0	69961841	C	G
2	AX_520370721	0	70320584	A	C
2	AX_520285496	0	70627820	G	T
2	AX_520370504	0	70939908	C	G
2	AX_520370501	0	70963823	A	G
2	AX_520286108	0	71024687	C	A
2	AX_520369870	0	71433671	G	A
2	AX_520369878	0	71615512	A	C
2	AX_520284105	0	71662169	G	C
2	AX_520369881	0	71675767	G	A
2	AX_520284110	0	71772467	A	T
2	AX_520369894	0	71829876	T	C
2	AX_520284132	0	72339765	C	G
2	AX_520369909	0	72378102	T	G
2	AX_87786374	0	72415079	T	G
2	AX_520372022	0	72573205	A	G
2	AX_520286238	0	72628135	C	T
2	AX_520286234	0	72683686	T	G
2	AX_87547739	0	72891089	T	G
2	AX_87680773	0	72910697	A	G
2	AX_520286225	0	72982808	C	A
2	AX_520285443	0	74295784	G	T
2	AX_520371222	0	74302635	C	A
2	AX_520371228	0	74338884	G	T
2	AX_215544198	0	74357426	G	A
2	AX_520285452	0	74368691	T	C
2	AX_520371230	0	74368691	C	T
2	AX_520285453	0	74376841	T	C
2	AX_520371236	0	74452489	G	T
[truncated: 25,064 more rows]
