# Supplementary material for: Candidate genes associated with fatty acid compositions in north American Atlantic salmon (Salmo salar)
Source: BMC Genomics. 2024 Dec 18;25:1208. doi: 10.1186/s12864-024-11131-2 (PMC11658282; doi:10.1186/s12864-024-11131-2)
Supplement: Supplementary file 1 — Supplementary Material 1. [file 12864_2024_11131_MOESM1_ESM.zip › 2011_FattyAcids_HWE.fam]

1101084 110124003 0 0 0 -9
1101078 110124005 0 0 0 -9
1101083 110124008 0 0 0 -9
1101013 110124010 0 0 0 -9
1101042 110124012 0 0 0 -9
1101041 110124013 0 0 0 -9
1101061 110124016 0 0 0 -9
1101027 110124017 0 0 0 -9
1101091 110124019 0 0 0 -9
1101016 110124021 0 0 0 -9
1101070 110124023 0 0 0 -9
1101027 110124024 0 0 0 -9
1101016 110124031 0 0 0 -9
1101024 110124036 0 0 0 -9
1101053 110124037 0 0 0 -9
1101018 110124043 0 0 0 -9
1101070 110124045 0 0 0 -9
1101053 110124047 0 0 0 -9
1101025 110124049 0 0 0 -9
1101084 110124050 0 0 0 -9
1101044 110124052 0 0 0 -9
1101033 110124056 0 0 0 -9
1101081 110124058 0 0 0 -9
1101085 110124064 0 0 0 -9
1101043 110124066 0 0 0 -9
1101027 110124069 0 0 0 -9
1101080 110124075 0 0 0 -9
1101053 110124078 0 0 0 -9
1101044 110124082 0 0 0 -9
1101011 110124086 0 0 0 -9
1101048 110124087 0 0 0 -9
1101033 110124093 0 0 0 -9
1101019 110124094 0 0 0 -9
1101018 110124100 0 0 0 -9
1101025 110124101 0 0 0 -9
1101081 110124104 0 0 0 -9
1101070 110124106 0 0 0 -9
1101042 110124108 0 0 0 -9
1101024 110124109 0 0 0 -9
1101084 110124111 0 0 0 -9
1101032 110124113 0 0 0 -9
1101070 110124125 0 0 0 -9
1101003 110124127 0 0 0 -9
1101054 110124130 0 0 0 -9
1101070 110124140 0 0 0 -9
1101031 110124143 0 0 0 -9
1101060 110124144 0 0 0 -9
1101011 110124145 0 0 0 -9
1101092 110124146 0 0 0 -9
1101079 110124150 0 0 0 -9
1101052 110124155 0 0 0 -9
1101027 110124161 0 0 0 -9
1101024 110124162 0 0 0 -9
1101039 110124164 0 0 0 -9
1101085 110124165 0 0 0 -9
1101043 110124166 0 0 0 -9
1101066 110124167 0 0 0 -9
1101023 110124168 0 0 0 -9
1101028 110124172 0 0 0 -9
1101066 110124174 0 0 0 -9
1101049 110124177 0 0 0 -9
1101062 110124181 0 0 0 -9
1101062 110124183 0 0 0 -9
1101094 110124186 0 0 0 -9
1101062 110124187 0 0 0 -9
1101067 110124190 0 0 0 -9
1101023 110124197 0 0 0 -9
1101023 110124199 0 0 0 -9
1101043 110124202 0 0 0 -9
1101054 110124204 0 0 0 -9
1101032 110124207 0 0 0 -9
1101043 110124210 0 0 0 -9
1101062 110124211 0 0 0 -9
1101023 110124215 0 0 0 -9
1101090 110124217 0 0 0 -9
1101083 110124218 0 0 0 -9
1101092 110124222 0 0 0 -9
1101023 110124223 0 0 0 -9
1101067 110124227 0 0 0 -9
1101062 110124228 0 0 0 -9
1101018 110124235 0 0 0 -9
1101003 110124246 0 0 0 -9
1101067 110124248 0 0 0 -9
1101040 110124253 0 0 0 -9
1101092 110124276 0 0 0 -9
1101060 110124282 0 0 0 -9
1101057 110124283 0 0 0 -9
1101067 110124290 0 0 0 -9
1101067 110124291 0 0 0 -9
1101003 110124302 0 0 0 -9
1101049 110124306 0 0 0 -9
1101070 110124310 0 0 0 -9
1101001 110124314 0 0 0 -9
1101024 110124315 0 0 0 -9
1101070 110124317 0 0 0 -9
1101062 110124319 0 0 0 -9
1101024 110124324 0 0 0 -9
1101067 110124325 0 0 0 -9
1101041 110124326 0 0 0 -9
1101092 110124329 0 0 0 -9
1101057 110124355 0 0 0 -9
1101053 110124359 0 0 0 -9
1101070 110124364 0 0 0 -9
1101018 110124366 0 0 0 -9
1101070 110124369 0 0 0 -9
1101018 110124375 0 0 0 -9
1101040 110124376 0 0 0 -9
1101034 110124377 0 0 0 -9
1101056 110124379 0 0 0 -9
1101063 110124380 0 0 0 -9
1101067 110124381 0 0 0 -9
1101033 110124382 0 0 0 -9
1101043 110124383 0 0 0 -9
1101053 110124389 0 0 0 -9
1101029 110124392 0 0 0 -9
1101022 110124395 0 0 0 -9
1101042 110124401 0 0 0 -9
1101054 110124402 0 0 0 -9
1101067 110124404 0 0 0 -9
1101016 110124406 0 0 0 -9
1101031 110124408 0 0 0 -9
1101025 110124411 0 0 0 -9
1101041 110124412 0 0 0 -9
1101095 110124414 0 0 0 -9
1101021 110124422 0 0 0 -9
1101067 110124428 0 0 0 -9
1101028 110124429 0 0 0 -9
1101070 110124430 0 0 0 -9
1101027 110124434 0 0 0 -9
1101045 110124435 0 0 0 -9
1101039 110124439 0 0 0 -9
1101063 110124440 0 0 0 -9
1101027 110124675 0 0 0 -9
1101023 110124680 0 0 0 -9
1101043 110124692 0 0 0 -9
1101031 110124704 0 0 0 -9
1101023 110124706 0 0 0 -9
1101054 110124709 0 0 0 -9
1101003 110124741 0 0 0 -9
1101056 110124743 0 0 0 -9
1101054 110124745 0 0 0 -9
1101029 110124751 0 0 0 -9
1101080 110124752 0 0 0 -9
1101032 110124755 0 0 0 -9
1101062 110124756 0 0 0 -9
1101062 110124758 0 0 0 -9
1101070 110124759 0 0 0 -9
1101032 110124761 0 0 0 -9
1101049 110124765 0 0 0 -9
1101003 110124770 0 0 0 -9
1101057 110124775 0 0 0 -9
1101023 110124780 0 0 0 -9
1101083 110124784 0 0 0 -9
1101059 110124787 0 0 0 -9
1101052 110124796 0 0 0 -9
1101095 110124798 0 0 0 -9
1101033 110124802 0 0 0 -9
1101093 110124808 0 0 0 -9
1101042 110124809 0 0 0 -9
1101042 110124812 0 0 0 -9
1101081 110124813 0 0 0 -9
1101083 110124814 0 0 0 -9
1101070 110124817 0 0 0 -9
1101058 110124821 0 0 0 -9
1101054 110124822 0 0 0 -9
1101053 110124824 0 0 0 -9
1101054 110124826 0 0 0 -9
1101054 110124828 0 0 0 -9
1101043 110124829 0 0 0 -9
1101018 110124830 0 0 0 -9
1101053 110124832 0 0 0 -9
1101024 110124834 0 0 0 -9
1101031 110124835 0 0 0 -9
1101029 110124836 0 0 0 -9
1101092 110124841 0 0 0 -9
1101053 110124843 0 0 0 -9
1101023 110124847 0 0 0 -9
1101041 110124849 0 0 0 -9
1101007 110124855 0 0 0 -9
1101055 110124859 0 0 0 -9
1101018 110124860 0 0 0 -9
1101070 110124861 0 0 0 -9
1101057 110124864 0 0 0 -9
1101047 110124866 0 0 0 -9
1101059 110124871 0 0 0 -9
1101090 110124873 0 0 0 -9
1101039 110124876 0 0 0 -9
1101029 110124878 0 0 0 -9
1101018 110124879 0 0 0 -9
1101025 110124881 0 0 0 -9
1101036 110124883 0 0 0 -9
1101062 110124886 0 0 0 -9
1101070 110124888 0 0 0 -9
1101050 110124889 0 0 0 -9
1101058 110124894 0 0 0 -9
1101007 110124895 0 0 0 -9
