# Supplementary material for: Candidate genes associated with fatty acid compositions in north American Atlantic salmon (Salmo salar)
Source: BMC Genomics. 2024 Dec 18;25:1208. doi: 10.1186/s12864-024-11131-2 (PMC11658282; doi:10.1186/s12864-024-11131-2)
Supplement: Supplementary file 1 — Supplementary Material 1. [file 12864_2024_11131_MOESM1_ESM.zip › Metadata_FattyAcids_Actual_mg.csv]

FID	IID	Sire	Dam	SexDNA	BledWeight	Maturity	FA1	FA2	FA3	FA4	FA5	FA6	FA7	FA8	FA9	FA10	FA11	FA12	FA13	FA14	FA15	FA16	FA17	FA18	FA19	FA20	FA21	FA22	FA23	FA24	FA25	FA26	FA27	FA28	FA29	FA30	FA31	FA32	FA33	FA34	FA35	TotalFat	SFA	MUFA	PUFA	N3	N6
1101084	110124003	F70102044	F70100508	1	5652	2	0.039	2.011	0.173	13.84	0.34	4.418	0.166	0.128	0.26	4.035	52.918	3.57	21.842	0.287	0.456	3.111	4.71	0.814	1.159	0.587	1.645	0.386	0.256	0.645	0.559	0.13	3.161	0.266	0.121	0.167	0.116	1.186	4.197	0.054	0.045	127.799	20.551	63.212	44.035	18.979	25.056
1101078	110124005	F70102064	F70100504	2	4814	2	0.035	1.982	0.174	12.253	0.332	4.169	0.145	0.115	0.253	3.701	42.928	2.95	17.791	0.204	0.497	2.554	2.862	0.661	0.857	0.7	1.156	0.253	0.139	0.691	0.457	0.086	2.724	0.176	0.123	0.135	0.098	1.312	4.268	0.054	0.022	106.858	18.494	51.683	36.68	15.837	20.843
1101083	110124008	F70102054	F70100507	2	4464	2	0.032	1.707	0.147	11.28	0.276	3.673	0.156	0.112	0.222	3.19	41.778	2.83	17.228	0.212	0.422	2.297	3.578	0.68	0.897	0.556	1.142	0.241	0.196	0.518	0.516	0.081	2.351	0.157	0.087	0.129	0.095	0.937	3.546	0.053	0.029	101.352	16.724	49.676	34.951	15.067	19.884
1101013	110124010	F70102015	F70100463	1	7390	2	0.058	3.203	0.271	20.414	0.527	7.086	0.264	0.194	0.441	5.425	74.84	5.118	31.338	0.35	0.493	4.163	6.601	1.078	1.626	0.695	1.823	0.38	0.339	0.798	0.797	0.169	4.053	0.265	0.168	0.246	0.171	1.627	5.602	0.169	0.058	180.851	29.985	89.278	61.587	26.129	35.458
1101042	110124012	F70102018	F70100481	2	6306	2	0.044	2.438	0.215	16.298	0.405	5.292	0.19	0.142	0.315	4.309	57.775	3.983	23.634	0.288	0.409	3.289	4.987	0.814	1.335	0.604	1.466	0.313	0.288	0.674	0.655	0.143	3.319	0.225	0.131	0.182	0.13	1.317	4.453	0.077	0.065	140.202	23.782	68.907	47.515	20.455	27.06
1101041	110124013	F70102052	F70100480	1	7596	2	0.042	2.135	0.172	13.639	0.345	4.557	0.161	0.129	0.277	3.684	49.296	3.394	20.058	0.243	0.297	2.839	4.162	0.605	1.098	0.473	1.348	0.321	0.251	0.606	0.558	0.134	2.776	0.18	0.114	0.144	0.101	1.115	3.744	0.054	0.025	119.079	20.076	59.015	39.986	17.105	22.881
1101061	110124016	F70102035	F70100493	1	5774	2	0.033	2.026	0.181	13.645	0.342	4.529	0.151	0.115	0.278	3.767	48.185	3.301	20.201	0.261	0.432	2.781	4.235	0.773	1.112	0.642	1.337	0.284	0.238	0.606	0.638	0.119	2.985	0.214	0.104	0.153	0.097	1.178	4.08	0.065	0.031	119.12	20.064	57.787	41.268	17.955	23.313
1101027	110124017	F70102025	F70100471	1	6476	2	0.043	2.271	0.191	14.436	0.376	4.917	0.184	0.146	0.296	4.114	55.538	3.762	22.704	0.29	0.335	3.302	4.831	0.708	1.27	0.558	1.51	0.298	0.278	0.608	0.63	0.119	2.906	0.181	0.133	0.164	0.094	1.356	4.08	0.112	0.053	132.794	21.529	66.268	44.997	19.176	25.821
1101091	110124019	F70102045	F70100512	2	6794	2	0.041	2.419	0.208	14.91	0.38	5.194	0.166	0.141	0.322	3.933	52.572	3.627	22.239	0.264	0.573	2.995	4.445	0.949	1.112	0.764	1.458	0.298	0.231	0.709	0.704	0.118	3.372	0.179	0.141	0.164	0.136	1.476	4.72	0.049	0.035	131.044	21.941	63.217	45.886	20.094	25.792
1101016	110124021	F70102006	F70100465	1	5498	2	0.04	2.368	0.211	15.783	0.408	5.177	0.188	0.141	0.314	4.219	56.269	3.887	22.886	0.28	0.691	3.057	4.681	1.032	1.151	0.804	1.475	0.269	0.239	0.724	0.649	0.117	3.467	0.195	0.123	0.195	0.131	1.269	4.7	0.07	0.047	137.256	23.089	66.991	47.177	20.55	26.627
1101070	110124023	F70102019	F70100499	1	7134	2	0.043	2.478	0.215	15.91	0.396	5.42	0.183	0.151	0.344	4.411	58.64	4.011	24.918	0.294	0.44	3.489	5.17	0.861	1.411	0.714	1.644	0.328	0.301	0.717	0.736	0.157	3.376	0.235	0.151	0.202	0.126	1.513	5.066	0.11	0.06	144.223	23.534	70.303	50.384	21.75	28.634
1101027	110124024	F70102025	F70100471	1	6548	2	0.041	2.385	0.213	16.166	0.427	5.34	0.187	0.152	0.316	4.652	62.273	4.319	25.696	0.337	0.416	3.81	5.596	0.846	1.487	0.652	1.796	0.41	0.332	0.715	0.699	0.136	3.504	0.239	0.159	0.198	0.121	1.522	4.616	0.093	0.032	149.882	23.981	74.447	51.455	22.073	29.382
1101016	110124031	F70102006	F70100465	1	6424	2	0.041	2.438	0.209	16.008	0.414	5.327	0.201	0.149	0.326	4.484	60.075	4.036	24.08	0.302	0.514	3.397	5.02	0.88	1.314	0.736	1.524	0.293	0.27	0.693	0.681	0.126	3.224	0.197	0.118	0.186	0.128	1.342	4.496	0.063	0.045	143.337	23.683	71.376	48.278	20.569	27.709
1101024	110124036	F70102014	F70100470	2	5144	2	0.048	2.36	0.202	15.59	0.381	4.867	0.189	0.139	0.292	4.555	55.536	3.784	21.123	0.296	0.507	3.266	4.286	0.83	1.163	0.747	1.399	0.295	0.238	0.635	0.656	0.117	3.018	0.205	0.117	0.164	0.126	1.247	3.927	0.043	0.041	132.39	23.24	66.088	43.061	18.526	24.535
1101053	110124037	F70102024	F70100488	1	2732	1	0.013	0.768	0.065	5.648	0.136	1.592	0.066	0.045	0.097	1.725	20.907	1.365	8.084	0.123	0.169	1.281	1.542	0.252	0.425	0.305	0.618	0.122	0.078	0.343	0.238	0.039	1.428	0.078	0.057	0.056	0.067	0.538	2.526	0.029	0.024	50.849	8.408	24.779	17.662	8.173	9.489
1101018	110124043	F70102006	F70100466	1	6178	2	0.048	2.433	0.2	15.069	0.387	5.236	0.2	0.15	0.316	4.32	57.276	3.956	23.608	0.276	0.546	3.321	4.617	0.898	1.281	0.762	1.535	0.325	0.257	0.7	0.657	0.141	3.407	0.205	0.161	0.196	0.149	1.474	4.581	0.074	0.034	138.794	22.546	68.435	47.815	20.467	27.348
1101070	110124045	F70102019	F70100499	2	7680	2	0.064	3.107	0.265	19.761	0.469	6.394	0.226	0.173	0.389	5.398	69.707	4.742	28.559	0.388	0.478	4.186	5.891	0.94	1.557	0.74	2.014	0.401	0.333	0.768	0.737	0.182	3.53	0.292	0.169	0.23	0.165	1.729	5.253	0.184	0.06	169.479	29.209	83.636	56.636	24.018	32.618
1101053	110124047	F70102024	F70100488	1	6290	2	0.032	2.259	0.199	15.329	0.4	5.183	0.174	0.145	0.32	4.205	56.739	3.89	22.983	0.266	0.442	3.262	4.895	0.847	1.274	0.59	1.456	0.309	0.277	0.676	0.583	0.127	3.204	0.223	0.133	0.176	0.123	1.272	4.626	0.099	0.055	136.776	22.464	67.717	46.592	20.244	26.348
1101025	110124049	F70102008	F70100470	2	6208	2	0.04	2.169	0.188	13.814	0.344	4.649	0.162	0.125	0.28	3.96	48.609	3.303	19.746	0.253	0.467	2.895	3.919	0.777	1.135	0.659	1.299	0.269	0.225	0.623	0.586	0.108	2.84	0.161	0.113	0.165	0.097	1.208	4.236	0.052	0.037	119.513	20.586	58.351	40.576	17.628	22.948
1101084	110124050	F70102044	F70100508	1	5098	2	0.022	1.652	0.154	11.692	0.274	3.69	0.143	0.104	0.226	3.323	42.296	2.873	17.573	0.224	0.32	2.364	3.704	0.612	0.882	0.44	1.165	0.214	0.205	0.524	0.462	0.081	2.669	0.143	0.1	0.13	0.093	0.95	3.573	0.039	0.026	102.939	17.21	50.25	35.482	15.469	20.013
1101044	110124052	F70102009	F70100482	2	5178	2	0.039	2.025	0.178	13.483	0.344	4.5	0.155	0.125	0.276	3.829	50.21	3.442	20.374	0.263	0.465	3.07	4.228	0.825	1.194	0.697	1.394	0.328	0.25	0.643	0.659	0.127	3.04	0.208	0.115	0.164	0.122	1.303	4.451	0.053	0.042	122.62	19.972	60.179	42.47	18.733	23.737
1101033	110124056	F70102008	F70100475	2	5324	2	0.045	2.374	0.205	15.316	0.385	5.229	0.197	0.19	0.324	4.331	59.951	3.874	24.868	0.315	0.442	3.342	5.312	0.865	1.293	0.633	1.679	0.407	0.297	0.673	0.726	0.14	3.514	0.233	0.146	0.199	0.144	1.426	4.466	0.084	0.031	143.655	22.783	71.416	49.457	21.118	28.339
1101081	110124058	F70102038	F70100506	1	4948	2	0.037	1.932	0.176	12.664	0.31	3.972	0.152	0.112	0.252	3.509	45.016	3.136	18.718	0.238	0.37	2.63	3.94	0.696	1	0.516	1.332	0.252	0.229	0.565	0.539	0.104	2.868	0.196	0.09	0.151	0.113	0.989	3.86	0.042	0.046	110.751	18.708	53.82	38.224	16.748	21.476
1101085	110124064	F70102038	F70100508	2	6052	2	0.031	1.656	0.146	11.257	0.265	3.456	0.123	0.094	0.207	3.127	39.622	2.644	15.841	0.207	0.221	2.281	3.482	0.481	0.831	0.353	1.15	0.225	0.206	0.477	0.397	0.088	2.33	0.166	0.085	0.121	0.089	0.893	3.091	0.041	0.029	95.712	16.547	47.259	31.907	13.922	17.985
1101043	110124066	F70102020	F70100482	1	5526	2	0.035	2.015	0.172	13.154	0.314	4.252	0.151	0.117	0.261	3.698	47.64	3.259	19.657	0.258	0.393	2.893	4.141	0.734	1.085	0.588	1.453	0.374	0.234	0.611	0.598	0.139	2.939	0.205	0.115	0.158	0.109	1.228	4.287	0.065	0.039	117.373	19.483	57.248	40.64	17.943	22.697
1101027	110124069	F70102025	F70100471	2	8362	2	0.034	2.178	0.192	14.803	0.377	4.941	0.197	0.142	0.314	4.224	55.426	3.737	23.299	0.297	0.376	3.216	5.015	0.78	1.233	0.618	1.54	0.301	0.269	0.672	0.656	0.117	3.386	0.2	0.145	0.177	0.091	1.444	4.489	0.087	0.05	135.025	21.925	66.143	46.955	20.404	26.551
1101080	110124075	F70102044	F70100505	2	4230	2	0.03	1.865	0.167	13.177	0.3	4.297	0.164	0.118	0.261	3.646	47.891	3.286	20.247	0.268	0.453	2.659	4.302	0.811	0.985	0.54	1.382	0.256	0.228	0.59	0.539	0.101	2.727	0.157	0.114	0.139	0.105	1.114	4.042	0.052	0.05	117.062	19.317	57.06	40.686	17.551	23.135
1101053	110124078	F70102024	F70100488	1	6658	2	0.041	2.128	0.179	13.832	0.346	4.551	0.173	0.14	0.279	4.016	53.689	3.575	21.745	0.286	0.536	3.033	4.399	0.846	1.027	0.669	1.568	0.3	0.221	0.611	0.587	0.108	2.87	0.198	0.134	0.164	0.124	1.155	3.896	0.062	0.04	127.529	20.655	63.825	43.048	18.094	24.954
1101044	110124082	F70102009	F70100482	2	4190	2	0.024	0.973	0.086	7.605	0.182	2.211	0.095	0.049	0.136	2.65	26.12	1.733	10.009	0.259	0.319	1.438	2.023	0.458	0.633	0.37	0.762	0.14	0.096	0.317	0.314	0.053	1.523	0.11	0.046	0.061	0.044	0.538	2.086	0.043	0.021	63.524	11.692	31.012	20.823	9.032	11.791
1101011	110124086	F70102000	F70100462	2	2182	1	0.023	1.133	0.108	8.08	0.202	2.498	0.093	0.071	0.155	2.304	31.916	2.087	12.5	0.169	0.454	1.562	2.649	0.613	0.47	0.4	0.856	0.152	0.104	0.437	0.284	0.045	1.685	0.121	0.059	0.09	0.09	0.577	2.802	0.037	0.029	74.857	11.91	37.378	25.567	11.112	14.455
1101048	110124087	F70102054	F70100485	2	6798	2	0.019	1.122	0.106	7.655	0.18	2.389	0.094	0.065	0.152	2.201	28.158	1.865	11.543	0.15	0.147	1.759	2.381	0.32	0.663	0.279	0.855	0.231	0.143	0.41	0.308	0.071	1.769	0.12	0.071	0.083	0.084	0.711	3.094	0.047	0.018	69.262	11.347	33.757	24.159	10.891	13.268
1101033	110124093	F70102008	F70100475	1	8466	2	0.06	2.856	0.241	18.637	0.444	6.046	0.225	0.167	0.378	5.15	65.716	4.448	27.647	0.347	0.433	3.677	6.131	0.956	1.439	0.64	1.825	0.442	0.324	0.743	0.78	0.158	3.864	0.27	0.148	0.22	0.139	1.448	4.805	0.074	0.042	160.919	27.516	78.587	54.817	23.47	31.347
1101019	110124094	F70101995	F70100467	1	5930	2	0.063	3.245	0.269	20.838	0.512	7.126	0.245	0.196	0.431	5.824	80.355	5.506	33.13	0.392	0.501	4.743	7.134	1.05	1.912	0.762	2.203	0.456	0.426	0.816	0.882	0.194	4.03	0.287	0.165	0.249	0.171	1.656	5.482	0.098	0.052	191.401	30.876	95.878	64.647	26.996	37.651
1101018	110124100	F70102006	F70100466	2	6172	2	0.036	2.271	0.211	14.853	0.395	5.166	0.167	0.146	0.314	4.097	54.585	3.839	22.069	0.261	0.617	3.196	4.448	0.959	1.265	0.84	1.488	0.377	0.237	0.715	0.664	0.14	3.517	0.224	0.133	0.181	0.117	1.442	4.794	0.07	0.029	133.866	21.896	65.577	46.39	20.494	25.896
1101025	110124101	F70102008	F70100470	2	6086	2	0.042	1.98	0.165	13.334	0.324	4.1	0.17	0.117	0.253	4.092	51.515	3.424	20.767	0.286	0.391	3.303	4.353	0.694	1.292	0.696	1.503	0.393	0.288	0.626	0.697	0.139	2.789	0.223	0.126	0.152	0.128	1.234	4.179	0.078	0.041	123.892	20.069	61.478	42.347	18.182	24.165
1101081	110124104	F70102038	F70100506	1	6106	2	0.041	2.179	0.2	14.593	0.359	4.512	0.168	0.126	0.277	4.086	51.195	3.472	21.221	0.306	0.532	2.922	4.298	0.85	1.021	0.657	1.596	0.371	0.219	0.656	0.59	0.117	2.953	0.228	0.11	0.154	0.105	1.156	4.43	0.1	0.057	125.855	21.573	61.309	42.975	18.556	24.419
1101070	110124106	F70102019	F70100499	2	4234	2	0.032	1.813	0.17	12.128	0.29	3.769	0.167	0.104	0.228	3.419	43.562	2.901	17.655	0.238	0.358	2.573	3.579	0.594	0.962	0.557	1.244	0.249	0.211	0.536	0.567	0.095	2.392	0.167	0.093	0.125	0.117	1.005	3.829	0.066	0.03	105.825	17.967	51.958	35.9	15.527	20.373
1101042	110124108	F70102018	F70100481	1	3818	1	0.034	1.534	0.115	9.664	0.259	3.361	0.115	0.087	0.2	2.798	40.351	2.606	16.015	0.176	0.23	2.207	3.32	0.485	0.816	0.348	1.037	0.234	0.175	0.488	0.387	0.087	2.317	0.15	0.102	0.104	0.097	0.877	3.226	0.062	0.02	94.086	14.436	47.686	31.962	13.779	18.183
1101024	110124109	F70102014	F70100470	1	4148	2	0.025	1.455	0.129	9.945	0.233	3.001	0.123	0.072	0.174	2.982	37.655	2.456	14.939	0.198	0.332	2.179	3.016	0.549	0.833	0.514	1	0.208	0.159	0.511	0.481	0.091	2.134	0.15	0.08	0.113	0.098	0.802	3.298	0.018	0.024	89.976	14.857	44.498	30.622	13.224	17.398
1101084	110124111	F70102044	F70100508	2	5664	2	0.043	2.025	0.175	12.961	0.316	4.396	0.148	0.122	0.265	3.619	45.492	2.981	18.478	0.225	0.406	2.635	3.513	0.687	0.92	0.535	1.289	0.258	0.173	0.645	0.491	0.1	3.072	0.169	0.125	0.166	0.131	1.223	4.318	0.06	0.033	112.193	19.196	54.677	38.322	16.982	21.34
1101032	110124113	F70102056	F70100474	2	6632	2	0.039	2.073	0.179	13.817	0.319	4.56	0.161	0.137	0.285	3.99	48.501	3.379	19.799	0.252	0.32	2.949	4.017	0.664	1.112	0.525	1.325	0.284	0.229	0.63	0.575	0.122	3.137	0.197	0.106	0.161	0.126	1.285	4.411	0.063	0.033	119.763	20.511	58.272	40.979	18.239	22.74
1101070	110124125	F70102019	F70100499	1	6368	2	0.051	2.934	0.258	19.672	0.474	6.358	0.222	0.173	0.398	5.382	69.722	4.701	28.999	0.363	0.464	4.015	6.184	0.928	1.578	0.762	1.855	0.37	0.353	0.743	0.842	0.169	3.499	0.253	0.135	0.22	0.151	1.593	4.95	0.129	0.066	168.965	28.882	83.22	56.864	23.863	33.001
1101003	110124127	F70102030	F70100458	1	4896	2	0.027	1.933	0.183	13.14	0.336	4.417	0.173	0.12	0.271	3.735	49.746	3.322	20.952	0.243	0.369	2.882	4.212	0.726	1.09	0.559	1.366	0.273	0.23	0.598	0.604	0.104	2.91	0.187	0.12	0.161	0.129	1.224	4.155	0.083	0.023	120.603	19.434	59.327	41.842	17.921	23.921
1101054	110124130	F70102029	F70100488	1	2290	1	0.018	1.136	0.108	7.657	0.195	2.458	0.09	0.071	0.15	2.136	29.956	1.963	11.957	0.143	0.315	1.618	2.305	0.472	0.548	0.418	0.777	0.153	0.111	0.417	0.351	0.059	1.6	0.111	0.048	0.071	0.087	0.601	2.888	0.036	0.026	71.05	11.288	35.339	24.423	10.574	13.849
1101070	110124140	F70102019	F70100499	1	3840	2	0.033	1.652	0.152	10.827	0.268	3.425	0.132	0.09	0.214	3.179	39.035	2.548	16.401	0.215	0.347	2.225	3.073	0.564	0.744	0.477	1.168	0.216	0.15	0.506	0.454	0.077	2.141	0.151	0.095	0.111	0.111	0.906	3.69	0.084	0.039	95.501	16.19	46.578	32.732	13.974	18.758
1101031	110124143	F70102016	F70100474	2	7172	2	0.058	3.165	0.273	20.608	0.479	6.602	0.254	0.181	0.4	5.726	68.944	4.835	28.756	0.375	0.554	4.055	5.831	1.048	1.618	0.86	1.976	0.457	0.335	0.842	0.894	0.167	4.282	0.278	0.184	0.25	0.165	1.806	5.572	0.079	0.044	171.955	30.459	82.972	58.522	25.376	33.146
1101060	110124144	F70102013	F70100492	1	5566	2	0.024	1.878	0.18	13.879	0.343	4.464	0.169	0.13	0.27	3.957	54.169	3.716	22.412	0.276	0.32	3.142	4.959	0.703	1.3	0.545	1.43	0.284	0.308	0.605	0.61	0.121	2.695	0.202	0.116	0.174	0.114	1.128	4.135	0.079	0.059	128.893	20.363	64.164	44.369	18.836	25.533
1101011	110124145	F70102000	F70100462	2	4634	2	0.028	1.627	0.145	10.81	0.268	3.529	0.127	0.103	0.216	3.069	40.217	2.661	16.634	0.209	0.425	2.211	3.286	0.663	0.737	0.511	1.128	0.203	0.16	0.56	0.431	0.077	2.49	0.134	0.102	0.13	0.108	0.913	3.699	0.049	0.025	97.688	16.015	47.793	33.877	14.723	19.154
1101092	110124146	F70102028	F70100512	2	6152	2	0.046	2.24	0.202	13.97	0.374	4.901	0.175	0.139	0.308	3.945	55.51	3.694	23.24	0.28	0.381	3.163	4.792	0.735	1.186	0.592	1.527	0.314	0.26	0.632	0.641	0.131	3.075	0.19	0.138	0.167	0.097	1.368	4.274	0.085	0.034	132.807	20.858	66.118	45.83	19.433	26.397
1101079	110124150	F70102039	F70100505	2	4200	2	0.028	1.601	0.145	10.501	0.246	3.598	0.117	0.089	0.223	2.926	39.263	2.635	16.687	0.187	0.312	2.184	3.363	0.571	0.812	0.456	1.053	0.204	0.177	0.509	0.46	0.09	2.367	0.153	0.088	0.12	0.113	0.975	3.526	0.037	0.019	95.835	15.505	46.79	33.54	14.473	19.067
1101052	110124155	F70102027	F70100487	1	6370	2	0.03	1.555	0.124	9.746	0.258	3.232	0.124	0.085	0.201	2.65	35.183	2.367	14.545	0.168	0.472	1.918	2.813	0.648	0.659	0.54	0.963	0.184	0.127	0.484	0.401	0.078	2.098	0.136	0.08	0.102	0.086	0.796	3.171	0.053	0.04	86.118	14.397	41.959	29.761	12.817	16.944
1101027	110124161	F70102025	F70100471	2	6842	2	0.047	2.515	0.214	15.582	0.452	5.575	0.185	0.152	0.354	4.216	60.255	4.073	25.34	0.296	0.624	3.337	5.331	1.072	1.277	0.758	1.561	0.301	0.272	0.754	0.73	0.126	3.684	0.22	0.145	0.218	0.141	1.573	4.737	0.123	0.035	146.274	23.055	71.853	51.367	22.202	29.165
1101024	110124162	F70102014	F70100470	1	6750	2	0.047	2.408	0.209	16.21	0.398	5.204	0.194	0.149	0.32	4.758	60.683	4.07	24.087	0.306	0.43	3.551	5.128	0.81	1.381	0.672	1.583	0.328	0.294	0.697	0.687	0.136	3.116	0.227	0.119	0.181	0.128	1.298	4.388	0.096	0.038	144.334	24.132	72.123	48.076	20.426	27.65
1101039	110124164	F70102024	F70100479	2	4886	2	0.045	2.319	0.213	15.213	0.375	5.102	0.171	0.14	0.305	4.265	56.309	3.848	22.933	0.295	0.279	3.429	5.056	0.696	1.281	0.445	1.564	0.319	0.293	0.612	0.536	0.123	3.042	0.209	0.122	0.178	0.132	1.277	4.216	0.072	0.042	135.46	22.521	67.447	45.488	19.561	25.927
1101085	110124165	F70102038	F70100508	2	5664	2	0.043	2.242	0.193	14.724	0.353	4.697	0.18	0.131	0.281	4.07	52.287	3.559	21.572	0.286	0.351	2.95	4.642	0.72	1.072	0.488	1.497	0.283	0.242	0.635	0.484	0.111	3.075	0.191	0.109	0.172	0.124	1.17	4.064	0.074	0.041	127.113	21.738	62.389	42.986	18.524	24.462
1101043	110124166	F70102020	F70100482	1	5198	2	0.036	1.826	0.168	12.802	0.304	3.973	0.142	0.109	0.23	3.577	47.8	3.141	18.451	0.256	0.383	2.698	4.058	0.687	0.965	0.518	1.267	0.263	0.228	0.552	0.487	0.113	2.585	0.18	0.108	0.132	0.09	0.983	3.392	0.07	0.029	112.603	18.807	56.594	37.202	16.022	21.18
1101066	110124167	F70102038	F70100496	2	5560	2	0.036	1.899	0.171	12.115	0.306	4.016	0.138	0.109	0.251	3.442	46.538	3.056	19.076	0.218	0.263	2.655	4.04	0.571	0.96	0.415	1.283	0.251	0.223	0.542	0.511	0.101	2.461	0.169	0.08	0.153	0.118	1.029	3.843	0.06	0.033	111.133	18.019	55.327	37.786	16.231	21.555
1101023	110124168	F70102008	F70100469	2	4928	2	0.043	2.24	0.192	14.046	0.359	4.909	0.169	0.134	0.306	3.823	53.02	3.558	22.024	0.248	0.499	2.973	4.491	0.87	1.032	0.64	1.501	0.27	0.212	0.648	0.6	0.104	3.113	0.181	0.128	0.16	0.104	1.208	4.192	0.055	0.038	128.09	20.761	63.347	43.982	18.803	25.179
1101028	110124172	F70102006	F70100472	1	6072	2	0.04	2.304	0.208	15.727	0.403	4.908	0.2	0.144	0.289	4.631	54.899	3.832	22.211	0.301	0.485	3.475	4.562	0.817	1.508	0.87	1.502	0.317	0.298	0.755	0.696	0.161	3.404	0.213	0.14	0.184	0.109	1.547	4.601	0.09	0.046	135.874	23.411	65.861	46.605	20.366	26.239
1101066	110124174	F70102038	F70100496	1	5696	2	0.058	2.701	0.23	16.974	0.448	5.624	0.216	0.154	0.348	4.802	61.652	4.239	24.985	0.303	0.33	3.72	5.03	0.747	1.371	0.613	1.632	0.344	0.29	0.706	0.729	0.141	3.413	0.212	0.128	0.206	0.153	1.464	5.025	0.115	0.065	149.169	25.284	73.786	50.098	21.671	28.427
1101049	110124177	F70102024	F70100486	2	5846	2	0.037	2.237	0.2	14.985	0.375	4.818	0.18	0.13	0.291	4.088	55.113	3.751	22.835	0.289	0.423	3.098	4.779	0.772	1.217	0.642	1.511	0.313	0.267	0.653	0.613	0.133	3.255	0.216	0.127	0.167	0.133	1.252	3.989	0.056	0.035	132.981	22.016	65.574	45.39	19.227	26.163
1101062	110124181	F70102018	F70100494	2	6132	2	0.041	2.001	0.174	12.649	0.35	4.481	0.154	0.126	0.276	3.533	47.883	3.228	19.856	0.216	0.378	2.749	3.945	0.677	1.004	0.593	1.268	0.272	0.223	0.609	0.643	0.108	2.902	0.169	0.119	0.153	0.128	1.258	3.953	0.055	0.045	116.217	18.768	57.298	40.153	17.358	22.795
1101062	110124183	F70102018	F70100494	1	5604	2	0.037	2.089	0.175	13.57	0.352	4.704	0.154	0.135	0.292	3.779	51.73	3.508	21.965	0.239	0.347	2.943	4.497	0.706	1.142	0.517	1.356	0.278	0.237	0.618	0.561	0.105	3.094	0.177	0.107	0.168	0.134	1.24	4.064	0.048	0.031	125.098	20.043	61.675	43.381	18.446	24.935
1101094	110124186	F70102021	F70100514	2	6790	2	0.039	2.105	0.197	13.633	0.346	4.716	0.171	0.136	0.291	3.721	49.834	3.35	21.067	0.258	0.539	2.829	4.191	0.858	1.073	0.789	1.347	0.259	0.209	0.626	0.745	0.1	3.078	0.165	0.116	0.169	0.119	1.256	3.848	0.073	0.037	122.29	20.124	59.632	42.534	18.105	24.429
1101062	110124187	F70102018	F70100494	2	5428	2	0.038	2.175	0.196	14.092	0.361	4.426	0.174	0.123	0.265	3.923	49.323	3.279	19.693	0.262	0.457	2.746	3.909	0.762	0.952	0.623	1.394	0.273	0.207	0.628	0.57	0.088	2.977	0.191	0.123	0.146	0.115	1.11	3.838	0.058	0.036	119.532	20.86	58.837	39.836	17.157	22.679
1101067	110124190	F70102056	F70100497	1	6692	2	0.048	2.651	0.232	17.752	0.461	5.959	0.207	0.176	0.348	5.351	65.689	4.397	25.711	0.346	0.672	3.927	5.245	1.067	1.453	0.922	1.755	0.397	0.275	0.826	0.738	0.14	3.412	0.214	0.148	0.19	0.142	1.523	5.77	0.105	0.114	158.367	26.587	78.578	53.198	23.184	30.014
1101023	110124197	F70102008	F70100469	1	7004	2	0.048	2.491	0.219	16.473	0.418	5.498	0.186	0.149	0.317	4.55	59.527	4.035	23.778	0.299	0.6	3.442	4.986	1.016	1.277	0.73	1.627	0.367	0.268	0.742	0.656	0.135	3.545	0.228	0.122	0.194	0.12	1.329	4.795	0.061	0.035	144.263	24.266	71.256	48.741	21.237	27.504
1101023	110124199	F70102008	F70100469	1	4684	2	0.032	1.876	0.184	13.286	0.33	4.22	0.145	0.112	0.24	3.68	47.454	3.184	18.691	0.251	0.546	2.567	3.842	0.842	0.83	0.589	1.287	0.229	0.165	0.622	0.479	0.08	2.648	0.178	0.082	0.123	0.113	0.982	3.996	0.047	0.04	113.973	19.454	56.377	38.141	16.588	21.553
1101043	110124202	F70102020	F70100482	1	4864	1	0.039	2.058	0.175	12.96	0.331	4.704	0.143	0.129	0.283	3.589	50.129	3.31	20.947	0.234	0.33	2.91	4.379	0.676	1.212	0.497	1.304	0.269	0.245	0.546	0.547	0.115	2.643	0.171	0.111	0.162	0.107	1.119	3.846	0.075	0.048	120.345	19.198	59.947	41.198	17.333	23.865
1101054	110124204	F70102029	F70100488	1	4762	2	0.026	1.474	0.147	9.949	0.241	3.322	0.12	0.093	0.199	2.884	36.886	2.477	15.861	0.168	0.3	2.161	3.086	0.537	0.826	0.451	1.097	0.232	0.169	0.534	0.473	0.093	2.423	0.14	0.091	0.13	0.082	0.981	4.028	0.073	0.044	91.797	14.768	44.172	32.858	14.62	18.238
1101032	110124207	F70102056	F70100474	1	5634	2	0.031	1.802	0.153	11.864	0.289	3.929	0.147	0.108	0.254	3.34	43.056	2.935	17.842	0.216	0.287	2.555	3.605	0.596	1.025	0.49	1.151	0.248	0.211	0.526	0.515	0.106	2.498	0.159	0.096	0.13	0.081	1.041	3.773	0.05	0.034	105.143	17.553	51.495	36.095	15.642	20.453
1101043	110124210	F70102020	F70100482	1	5892	2	0.064	2.861	0.241	18.687	0.48	6.377	0.216	0.174	0.39	5.16	71.264	4.847	28.617	0.345	0.511	4.045	6.292	1.003	1.557	0.76	1.804	0.367	0.344	0.751	0.808	0.174	3.637	0.278	0.156	0.221	0.145	1.572	4.757	0.096	0.05	169.049	27.574	84.789	56.688	24.017	32.671
1101062	110124211	F70102018	F70100494	1	7242	2	0.03	2.148	0.193	15.052	0.375	4.785	0.178	0.136	0.292	4.21	54.455	3.711	22.234	0.275	0.46	3.083	4.506	0.808	1.127	0.627	1.442	0.284	0.242	0.669	0.599	0.115	3.31	0.187	0.112	0.159	0.134	1.241	4.102	0.058	0.031	131.372	22.086	64.747	44.537	19.059	25.478
1101023	110124215	F70102008	F70100469	1	5196	1	0.042	2.094	0.175	12.77	0.332	4.541	0.148	0.12	0.289	3.494	48.853	3.468	21.107	0.245	0.382	2.712	4.356	0.782	0.97	0.517	1.297	0.246	0.204	0.607	0.535	0.095	2.995	0.163	0.128	0.166	0.11	1.134	4.031	0.056	0.026	119.188	18.968	58.264	41.958	18.042	23.916
1101090	110124217	F70102028	F70100511	2	5460	2	0.032	2.043	0.177	13.219	0.356	4.646	0.166	0.126	0.283	3.646	50.915	3.399	21.48	0.258	0.493	2.886	4.285	0.8	1.122	0.75	1.41	0.277	0.218	0.63	0.647	0.11	2.976	0.182	0.13	0.154	0.123	1.308	4.17	0.055	0.028	123.499	19.541	60.798	43.161	18.323	24.838
1101083	110124218	F70102054	F70100507	1	5266	2	0.035	2.087	0.172	14.341	0.33	4.435	0.176	0.131	0.268	4.298	53.049	3.546	21.811	0.307	0.485	3.142	4.645	0.797	1.197	0.636	1.611	0.375	0.254	0.689	0.639	0.135	3.091	0.22	0.117	0.164	0.123	1.234	4.569	0.081	0.043	129.233	21.416	63.293	44.524	19.331	25.193
1101092	110124222	F70102028	F70100512	1	5224	2	0.039	2.022	0.184	12.68	0.342	4.343	0.148	0.125	0.269	3.67	50.12	3.273	20.529	0.232	0.38	2.865	3.961	0.68	0.931	0.53	1.401	0.261	0.185	0.58	0.525	0.089	2.669	0.153	0.116	0.137	0.091	1.132	3.957	0.062	0.031	118.711	18.975	59.61	40.127	16.881	23.246
1101023	110124223	F70102008	F70100469	2	5032	2	0.036	2.36	0.214	15.853	0.421	5.188	0.194	0.143	0.316	4.341	57.96	3.883	23.521	0.31	0.726	3.193	4.695	1.06	1.07	0.809	1.623	0.287	0.216	0.675	0.646	0.112	2.895	0.218	0.131	0.173	0.139	1.153	4.724	0.07	0.063	139.42	23.308	69.033	47.077	19.894	27.183
1101067	110124227	F70102056	F70100497	2	6604	2	0.061	3.21	0.265	20.295	0.513	6.936	0.252	0.218	0.398	5.783	71.346	5.058	28.035	0.383	0.616	3.86	5.806	1.087	1.955	0.821	1.935	0.398	0.312	0.817	0.75	0.165	4.099	0.291	0.168	0.228	0.15	1.613	5.579	0.093	0.073	173.571	30.249	85.497	57.823	25.096	32.727
1101062	110124228	F70102018	F70100494	2	5606	2	0.021	1.544	0.14	10.74	0.268	3.373	0.133	0.096	0.201	3.262	39.524	2.586	15.811	0.215	0.283	2.397	2.998	0.491	0.804	0.515	1.149	0.225	0.162	0.534	0.486	0.079	2.364	0.141	0.112	0.109	0.108	1.016	3.404	0.04	0.028	95.359	16.055	47.173	32.131	13.885	18.246
1101018	110124235	F70102006	F70100466	2	5916	2	0.045	2.387	0.193	15.691	0.404	5.189	0.169	0.147	0.309	4.292	59.698	4.103	24.342	0.292	0.729	3.267	5.178	1.148	1.262	0.835	1.575	0.296	0.272	0.723	0.694	0.134	3.523	0.229	0.141	0.179	0.137	1.352	4.468	0.071	0.042	143.516	23.069	70.805	49.642	21.339	28.303
1101003	110124246	F70102030	F70100458	1	5244	2	0.043	2.13	0.187	13.473	0.354	4.749	0.162	0.134	0.305	3.617	51.266	3.434	21.406	0.237	0.303	2.999	4.597	0.677	1.144	0.501	1.36	0.292	0.252	0.606	0.577	0.117	2.705	0.181	0.124	0.159	0.113	1.126	4.451	0.11	0.062	123.953	19.849	61.335	42.769	18.455	24.314
1101067	110124248	F70102056	F70100497	2	5508	2	0.032	1.923	0.178	13.282	0.327	4.314	0.15	0.122	0.248	3.932	47.736	3.182	18.513	0.255	0.487	2.884	3.755	0.767	1.018	0.681	1.356	0.318	0.201	0.654	0.556	0.102	2.814	0.185	0.134	0.15	0.123	1.178	4.415	0.058	0.042	116.074	19.752	57.242	39.078	17.366	21.712
1101040	110124253	F70102056	F70100480	2	5048	2	0.039	1.874	0.16	11.638	0.291	4.014	0.139	0.111	0.245	3.263	42.237	2.859	17.977	0.208	0.36	2.425	3.618	0.664	0.919	0.47	1.191	0.24	0.187	0.544	0.499	0.101	2.589	0.162	0.094	0.147	0.093	0.993	3.8	0.082	0.04	104.272	17.321	50.671	36.281	15.723	20.558
1101092	110124276	F70102028	F70100512	2	4770	2	0.042	2.261	0.199	14.798	0.38	5.188	0.167	0.142	0.312	3.971	56.382	3.749	23.598	0.267	0.576	2.962	4.908	0.997	1.047	0.644	1.485	0.288	0.219	0.704	0.592	0.103	3.413	0.183	0.145	0.205	0.162	1.347	4.532	0.08	0.044	136.091	21.705	67.01	47.377	20.398	26.979
1101060	110124282	F70102013	F70100492	2	4592	2	0.034	1.966	0.169	13.441	0.334	4.279	0.147	0.119	0.264	3.734	49.223	3.303	20.188	0.248	0.425	2.754	4.234	0.766	1.039	0.605	1.29	0.258	0.228	0.615	0.576	0.106	2.84	0.175	0.108	0.167	0.121	1.118	4.258	0.073	0.046	119.25	19.739	58.432	41.08	17.873	23.207
1101057	110124283	F70102019	F70100490	2	4726	1	0.039	2.083	0.194	13.825	0.366	4.42	0.17	0.126	0.269	4.085	52.74	3.465	20.929	0.311	0.513	3.141	4.088	0.799	1.092	0.762	1.481	0.301	0.227	0.579	0.702	0.12	2.655	0.201	0.105	0.143	0.12	1.19	3.865	0.07	0.027	125.205	20.707	62.776	41.72	17.5	24.22
1101067	110124290	F70102056	F70100497	2	4816	2	0.034	1.886	0.148	12.422	0.3	4.026	0.144	0.113	0.248	3.404	42.574	2.872	17.34	0.216	0.435	2.439	3.464	0.715	0.842	0.531	1.183	0.228	0.174	0.563	0.476	0.094	2.594	0.182	0.106	0.134	0.103	0.97	3.956	0.046	0.02	104.98	18.254	51.045	35.683	15.669	20.014
1101067	110124291	F70102056	F70100497	2	7224	2	0.042	2.365	0.213	15.8	0.397	5.163	0.196	0.142	0.316	4.488	54.605	3.749	22.055	0.304	0.629	3.192	4.266	0.972	1.184	0.822	1.514	0.315	0.223	0.739	0.633	0.127	3.419	0.232	0.123	0.186	0.145	1.424	4.735	0.081	0.031	134.826	23.408	65.56	45.859	20.035	25.824
1101003	110124302	F70102030	F70100458	2	6326	2	0.048	2.63	0.226	17.282	0.454	5.926	0.196	0.172	0.359	4.811	66.053	4.409	26.812	0.318	0.601	3.761	5.592	1.036	1.462	0.796	1.711	0.368	0.311	0.772	0.752	0.153	3.807	0.221	0.152	0.213	0.144	1.601	4.747	0.085	0.067	158.048	25.511	78.666	53.871	22.979	30.892
1101049	110124306	F70102024	F70100486	1	4324	1	0.027	1.91	0.189	13.529	0.346	4.314	0.166	0.123	0.243	3.827	49.401	3.349	19.269	0.263	0.557	2.781	3.905	0.833	0.956	0.682	1.336	0.269	0.192	0.62	0.545	0.097	2.932	0.169	0.098	0.143	0.104	1.093	4.234	0.043	0.043	118.584	19.911	58.739	39.938	17.555	22.383
1101070	110124310	F70102019	F70100499	2	5942	2	0.037	1.843	0.159	11.663	0.3	3.874	0.142	0.107	0.241	3.363	43.116	2.847	18.242	0.244	0.37	2.587	3.561	0.65	0.888	0.554	1.368	0.328	0.188	0.564	0.565	0.11	2.617	0.182	0.1	0.145	0.094	1.157	4.074	0.064	0.044	106.387	17.451	51.862	37.075	16.153	20.922
1101001	110124314	F70102030	F70100456	2	5260	2	0.044	2.242	0.205	14.215	0.371	4.9	0.163	0.136	0.295	3.868	51.843	3.531	20.908	0.256	0.402	3.139	4.397	0.758	1.264	0.597	1.346	0.292	0.272	0.578	0.596	0.12	2.884	0.189	0.116	0.17	0.103	1.238	3.719	0.078	0.031	125.268	20.993	62.216	42.057	17.969	24.088
1101024	110124315	F70102014	F70100470	1	4634	3	0.032	1.552	0.135	9.57	0.247	3.278	0.11	0.088	0.213	2.703	37.008	2.517	15.544	0.179	0.289	2.189	3.158	0.518	0.882	0.451	0.95	0.206	0.186	0.451	0.437	0.092	2.05	0.148	0.084	0.113	0.094	0.848	2.967	0.062	0.029	89.381	14.281	44.114	30.985	13.098	17.887
1101070	110124317	F70102019	F70100499	2	4818	2	0.023	1.573	0.144	10.649	0.269	3.314	0.138	0.097	0.213	3.134	40.071	2.592	16.312	0.223	0.29	2.392	3.179	0.528	0.868	0.461	1.186	0.237	0.183	0.531	0.432	0.094	2.235	0.156	0.105	0.106	0.083	0.941	3.451	0.077	0.026	96.313	15.884	47.722	32.707	13.963	18.744
1101062	110124319	F70102018	F70100494	1	7246	2	0.047	2.381	0.219	15.97	0.4	5.037	0.189	0.136	0.304	4.448	55.832	3.86	23.088	0.311	0.6	3.158	4.642	0.969	1.134	0.8	1.639	0.348	0.233	0.71	0.762	0.13	3.564	0.248	0.134	0.195	0.146	1.356	4.544	0.047	0.038	137.62	23.565	66.798	47.256	20.514	26.742
1101024	110124324	F70102014	F70100470	2	6300	2	0.039	2.178	0.191	14.629	0.361	4.86	0.167	0.133	0.287	4.201	55.804	3.804	22.868	0.3	0.478	3.364	4.83	0.845	1.387	0.697	1.556	0.363	0.3	0.664	0.668	0.145	3.168	0.225	0.134	0.162	0.104	1.272	4.173	0.065	0.044	134.465	21.705	66.666	46.095	19.618	26.477
1101067	110124325	F70102056	F70100497	2	6382	2	0.038	2.239	0.206	15.244	0.372	5.034	0.175	0.135	0.291	4.194	55.514	3.793	22.265	0.284	0.65	3.091	4.583	0.975	1.154	0.803	1.501	0.294	0.216	0.678	0.637	0.124	3.066	0.2	0.129	0.173	0.096	1.289	4.447	0.075	0.063	134.024	22.38	66.141	45.507	19.608	25.899
1101041	110124326	F70102052	F70100480	2	6440	2	0.05	2.609	0.221	16.781	0.43	5.879	0.197	0.162	0.354	4.384	59.322	4.09	24.85	0.249	0.4	3.303	5.27	0.894	1.274	0.587	1.498	0.302	0.275	0.726	0.733	0.143	3.797	0.224	0.131	0.207	0.147	1.49	5.007	0.087	0.056	146.127	24.491	71.12	50.518	22.26	28.258
1101092	110124329	F70102028	F70100512	1	5708	2	0.048	2.407	0.204	15.316	0.408	5.397	0.193	0.149	0.328	4.268	58.861	3.848	24.121	0.28	0.497	3.267	4.847	0.908	1.186	0.667	1.489	0.36	0.242	0.722	0.671	0.118	3.621	0.196	0.127	0.184	0.113	1.445	4.676	0.081	0.029	141.272	22.716	70.127	48.431	20.88	27.551
1101057	110124355	F70102019	F70100490	2	6222	2	0.04	1.869	0.175	12.18	0.306	4.031	0.152	0.113	0.242	3.481	46.609	3.065	18.977	0.267	0.335	2.673	3.979	0.639	0.892	0.528	1.426	0.263	0.195	0.518	0.591	0.09	2.433	0.214	0.095	0.114	0.115	1.041	3.537	0.049	0.019	111.253	18.164	55.635	37.454	15.904	21.55
1101053	110124359	F70102024	F70100488	1	6078	2	0.049	2.448	0.211	16.155	0.417	5.28	0.206	0.144	0.32	4.582	60.512	4.134	24.243	0.312	0.493	3.498	5.195	0.884	1.307	0.699	1.666	0.338	0.294	0.687	0.669	0.14	3.208	0.226	0.148	0.187	0.135	1.34	4.552	0.11	0.043	144.83	23.963	72.081	48.788	20.936	27.852
1101070	110124364	F70102019	F70100499	2	6670	2	0.05	2.745	0.262	17.071	0.411	5.818	0.216	0.163	0.373	4.636	61.825	4.213	26.365	0.312	0.391	3.543	5.548	0.824	1.368	0.597	1.731	0.348	0.306	0.675	0.669	0.141	3.298	0.229	0.137	0.202	0.147	1.46	4.752	0.133	0.044	151.002	25.292	74.068	51.643	21.822	29.821
1101018	110124366	F70102006	F70100466	2	5602	2	0.044	2.508	0.224	16.616	0.431	5.468	0.208	0.155	0.34	4.512	60.389	4.156	23.966	0.299	0.75	3.402	4.948	1.123	1.307	0.986	1.548	0.353	0.263	0.788	0.745	0.128	3.643	0.244	0.133	0.193	0.137	1.495	5.093	0.076	0.052	146.723	24.411	71.99	50.322	22.127	28.195
1101070	110124369	F70102019	F70100499	2	6702	2	0.04	2.021	0.235	12.725	0.324	4.077	0.148	0.11	0.252	3.597	46.349	3.129	18.988	0.253	0.378	2.6	3.647	0.659	0.864	0.562	1.311	0.257	0.179	0.558	0.523	0.082	2.556	0.172	0.097	0.131	0.079	1.08	3.718	0.065	0.062	111.825	19.019	55.2	37.609	16.001	21.608
1101018	110124375	F70102006	F70100466	2	6132	2	0.043	2.087	0.172	13.623	0.352	4.745	0.165	0.134	0.279	3.93	52.447	3.584	21.252	0.239	0.451	3.138	4.419	0.795	1.225	0.676	1.386	0.346	0.242	0.7	0.579	0.132	3.267	0.206	0.125	0.154	0.115	1.431	4.961	0.065	0.044	127.506	20.259	62.754	44.496	19.82	24.676
1101040	110124376	F70102056	F70100480	2	4982	2	0.037	1.804	0.158	11.854	0.315	4.039	0.14	0.112	0.237	3.305	46.393	3.099	18.907	0.232	0.346	2.537	4.019	0.662	0.935	0.465	1.201	0.253	0.224	0.522	0.501	0.092	2.375	0.173	0.089	0.14	0.1	0.917	3.638	0.072	0.053	109.943	17.53	55.023	37.393	15.937	21.456
1101034	110124377	F70102020	F70100475	1	5956	2	0.03	1.785	0.164	12.367	0.301	4.151	0.139	0.118	0.244	3.372	46.446	3.028	18.919	0.219	0.328	2.462	4.061	0.666	0.932	0.469	1.13	0.238	0.199	0.58	0.499	0.082	2.653	0.154	0.089	0.138	0.107	1.009	3.763	0.062	0.044	110.948	18.076	55	37.872	16.366	21.506
1101056	110124379	F70102046	F70100489	2	5888	2	0.033	1.724	0.154	12.129	0.295	3.84	0.158	0.108	0.232	3.434	43.988	2.982	17.799	0.247	0.386	2.521	3.786	0.679	0.953	0.539	1.199	0.277	0.216	0.55	0.523	0.102	2.686	0.183	0.104	0.136	0.105	1.035	3.766	0.036	0.018	106.923	17.879	52.411	36.633	16.095	20.538
1101063	110124380	F70102035	F70100494	2	5320	2	0.036	1.952	0.179	13.086	0.337	4.263	0.156	0.122	0.25	3.711	49.083	3.265	19.675	0.255	0.343	2.845	4.151	0.66	1.021	0.526	1.329	0.307	0.226	0.59	0.547	0.102	2.805	0.179	0.113	0.138	0.111	1.104	3.679	0.035	0.033	117.213	19.375	58.465	39.374	16.893	22.481
1101067	110124381	F70102056	F70100497	2	4868	2	0.037	2.065	0.179	13.708	0.343	4.522	0.159	0.13	0.267	3.938	46.967	3.202	18.911	0.257	0.565	2.658	3.626	0.863	0.972	0.641	1.235	0.245	0.175	0.657	0.49	0.091	2.817	0.181	0.095	0.147	0.118	1.132	4.506	0.087	0.046	116.03	20.343	56.281	39.408	17.358	22.05
1101033	110124382	F70102008	F70100475	1	4762	2	0.04	2.034	0.184	14.215	0.328	4.533	0.183	0.128	0.271	4.202	54.445	3.586	22.186	0.305	0.381	3.079	4.908	0.758	1.113	0.558	1.586	0.333	0.258	0.642	0.621	0.116	3.071	0.218	0.113	0.171	0.135	1.184	4.277	0.081	0.041	130.284	21.163	64.65	44.471	19.227	25.244
1101043	110124383	F70102020	F70100482	2	6556	2	0.063	2.953	0.245	18.689	0.465	6.284	0.225	0.171	0.384	4.981	65.934	4.495	27.043	0.341	0.649	3.823	5.387	1.076	1.483	0.94	1.811	0.37	0.289	0.727	0.863	0.151	3.636	0.245	0.144	0.204	0.138	1.578	4.667	0.075	0.034	160.564	27.497	79.103	53.963	22.688	31.275
1101053	110124389	F70102024	F70100488	2	4554	2	0.039	1.83	0.157	11.793	0.333	4.122	0.136	0.117	0.245	3.406	47.347	3.17	18.741	0.214	0.553	2.567	3.863	0.806	0.937	0.789	1.216	0.31	0.17	0.662	0.561	0.109	2.918	0.179	0.127	0.136	0.102	1.21	4.153	0.055	0.047	113.123	17.575	56.191	39.354	17.334	22.02
1101029	110124392	F70102022	F70100472	2	4704	1	0.026	1.779	0.157	12.47	0.314	4.019	0.142	0.114	0.234	3.663	46.222	3.172	18.677	0.237	0.414	2.802	3.749	0.68	1.071	0.627	1.336	0.282	0.216	0.559	0.545	0.109	2.56	0.203	0.107	0.137	0.109	1.08	3.741	0.062	0.043	111.658	18.474	55.292	37.892	16.219	21.673
1101022	110124395	F70102051	F70100468	2	4976	2	0.043	2.03	0.196	13.687	0.312	4.379	0.155	0.116	0.259	3.847	50.003	3.358	20.577	0.276	0.315	2.882	4.448	0.656	1.146	0.489	1.442	0.281	0.27	0.578	0.584	0.112	2.852	0.189	0.102	0.135	0.117	1.088	3.807	0.082	0.024	120.838	20.234	59.604	40.999	17.563	23.436
1101042	110124401	F70102018	F70100481	2	5662	2	0.037	2.168	0.2	14.55	0.35	4.732	0.17	0.133	0.294	3.999	51.46	3.538	21.301	0.268	0.391	3.085	4.412	0.768	1.209	0.575	1.452	0.279	0.253	0.621	0.644	0.128	3.015	0.195	0.114	0.171	0.113	1.187	4.282	0.064	0.026	126.185	21.392	61.686	43.106	18.654	24.452
1101054	110124402	F70102029	F70100488	2	4260	2	0.031	1.723	0.142	11.705	0.301	3.858	0.135	0.108	0.231	3.335	45.485	2.994	18.43	0.223	0.4	2.608	3.791	0.671	0.986	0.596	1.275	0.326	0.211	0.599	0.557	0.109	2.802	0.172	0.097	0.119	0.093	1.045	4.03	0.05	0.033	109.267	17.294	54.133	37.844	16.534	21.31
1101067	110124404	F70102056	F70100497	2	5506	2	0.039	2.269	0.222	15.906	0.39	5.01	0.202	0.144	0.3	4.457	54.892	3.833	21.84	0.304	0.592	3.151	4.414	0.935	1.195	0.73	1.515	0.309	0.239	0.698	0.64	0.106	3.205	0.216	0.107	0.172	0.121	1.215	5.016	0.073	0.071	134.527	23.399	65.627	45.502	20.113	25.389
1101016	110124406	F70102006	F70100465	1	7062	1	0.05	2.863	0.256	19.734	0.462	5.999	0.246	0.167	0.375	5.426	66.75	4.616	27.372	0.345	0.603	3.686	5.732	1.079	1.465	0.798	1.751	0.34	0.307	0.807	0.737	0.155	3.787	0.26	0.175	0.211	0.138	1.517	5.167	0.118	0.051	163.545	28.92	79.415	55.21	23.697	31.513
1101031	110124408	F70102016	F70100474	1	7860	2	0.056	2.812	0.246	18.602	0.463	6.181	0.23	0.166	0.377	5.23	67.448	4.578	27.674	0.356	0.569	3.714	5.822	1.065	1.403	0.741	1.848	0.434	0.305	0.784	0.736	0.162	4.037	0.262	0.16	0.242	0.161	1.612	5.129	0.079	0.059	163.742	27.532	80.516	55.695	24.041	31.654
1101025	110124411	F70102008	F70100470	1	6112	2	0.042	2.139	0.176	13.794	0.345	4.591	0.157	0.124	0.278	4.159	52.157	3.565	21.814	0.257	0.304	3.277	4.524	0.651	1.35	0.577	1.474	0.366	0.292	0.647	0.673	0.139	3.138	0.223	0.145	0.172	0.114	1.399	4.282	0.057	0.052	127.457	20.724	62.557	44.173	19.083	25.09
1101041	110124412	F70102052	F70100480	1	4280	1	0.043	2.208	0.197	14.589	0.364	4.841	0.166	0.13	0.305	3.977	53.799	3.611	21.702	0.267	0.518	2.984	4.489	0.866	1.089	0.667	1.48	0.295	0.236	0.604	0.69	0.106	3.057	0.191	0.115	0.189	0.125	1.167	4.003	0.071	0.021	129.16	21.447	64.084	43.631	18.705	24.926
1101095	110124414	F70102048	F70100514	1	4878	2	0.033	1.782	0.156	12.028	0.317	3.904	0.152	0.117	0.236	3.506	47.905	3.234	19.723	0.235	0.295	2.809	4.262	0.577	1.118	0.518	1.299	0.282	0.256	0.775	0.573	0.121	2.811	0.189	0.111	0.141	0.122	1.143	3.835	0.078	0.03	114.675	17.892	56.822	39.959	17.176	22.783
1101021	110124422	F70101996	F70100468	2	5060	2	0.036	1.894	0.16	12.1	0.309	4.077	0.14	0.114	0.25	3.261	44.764	2.97	19.076	0.214	0.351	2.495	3.956	0.665	0.949	0.476	1.261	0.249	0.207	0.558	0.511	0.088	2.697	0.174	0.104	0.134	0.109	0.991	3.98	0.068	0.042	109.431	17.805	53.443	38.182	16.471	21.711
1101067	110124428	F70102056	F70100497	2	6176	2	0.045	2.477	0.211	15.825	0.437	5.595	0.178	0.156	0.325	4.461	57.841	3.855	22.801	0.282	0.722	3.233	4.544	1.062	1.177	0.818	1.422	0.283	0.208	0.712	0.621	0.102	3.271	0.197	0.116	0.191	0.125	1.365	4.732	0.083	0.067	139.541	23.479	69.164	46.897	20.324	26.573
1101028	110124429	F70102006	F70100472	1	7404	2	0.039	2.185	0.187	14.421	0.382	4.812	0.175	0.12	0.306	4.067	54.621	3.64	22.464	0.281	0.521	3.01	4.607	0.872	1.055	0.747	1.579	0.385	0.217	0.69	0.644	0.115	3.242	0.21	0.111	0.169	0.134	1.284	4.34	0.05	0.032	131.715	21.355	65.119	45.24	19.403	25.837
1101070	110124430	F70102019	F70100499	1	7624	2	0.058	3.012	0.251	19.265	0.471	6.216	0.238	0.164	0.388	5.141	65.096	4.585	27.52	0.338	0.61	3.851	5.714	1.068	1.615	0.903	1.836	0.389	0.332	0.773	0.894	0.174	3.987	0.289	0.159	0.227	0.155	1.678	5.299	0.098	0.051	162.846	28.303	78.312	56.23	24.321	31.909
1101027	110124434	F70102025	F70100471	1	7738	2	0.045	2.544	0.229	16.864	0.409	5.537	0.192	0.163	0.332	4.898	60.501	4.119	25.071	0.336	0.398	3.602	5.215	0.828	1.39	0.67	1.622	0.324	0.295	0.726	0.676	0.145	3.421	0.211	0.159	0.201	0.137	1.512	5.04	0.107	0.04	147.959	25.108	72.369	50.482	21.786	28.696
1101045	110124435	F70102013	F70100483	2	5044	2	0.038	2.091	0.181	13.781	0.313	4.358	0.17	0.118	0.272	3.73	47.525	3.253	19.92	0.25	0.236	2.762	4.288	0.558	1.088	0.425	1.293	0.268	0.252	0.556	0.548	0.102	2.694	0.166	0.097	0.151	0.102	1.099	3.727	0.078	0.032	116.521	20.241	56.803	39.478	16.952	22.526
1101039	110124439	F70102024	F70100479	1	4078	2	0.037	1.952	0.188	13.178	0.319	4.291	0.155	0.122	0.264	3.681	48.831	3.325	19.789	0.261	0.296	2.895	4.252	0.61	1.118	0.431	1.4	0.328	0.273	0.577	0.464	0.132	2.817	0.224	0.105	0.146	0.097	1.121	3.968	0.072	0.029	117.748	19.452	58.41	39.886	17.341	22.545
1101063	110124440	F70102035	F70100494	1	4648	2	0.035	1.835	0.156	12.411	0.307	4.003	0.135	0.11	0.25	3.514	48.215	3.257	19.881	0.252	0.249	2.889	4.414	0.563	1.164	0.425	1.351	0.337	0.299	0.565	0.544	0.135	2.774	0.224	0.104	0.135	0.082	1.091	3.804	0.052	0.03	115.591	18.338	57.436	39.818	17.213	22.605
1101027	110124675	F70102025	F70100471	2	6444	2	0.04	2.386	0.216	15.749	0.408	5.276	0.194	0.145	0.323	4.274	57.538	3.914	23.596	0.295	0.419	3.298	4.951	0.803	1.266	0.681	1.509	0.302	0.269	0.646	0.7	0.127	3.196	0.206	0.131	0.175	0.132	1.42	4.188	0.091	0.026	138.892	23.154	68.682	47.054	20.056	26.998
1101023	110124680	F70102008	F70100469	2	5474	2	0.04	2.186	0.193	14.376	0.354	4.691	0.178	0.128	0.291	3.979	51.891	3.506	21.467	0.275	0.424	3	4.492	0.776	1.102	0.587	1.478	0.27	0.248	0.617	0.604	0.118	2.872	0.196	0.108	0.17	0.124	1.16	4.257	0.054	0.031	126.242	21.227	62.008	43.008	18.461	24.547
1101043	110124692	F70102020	F70100482	2	5536	2	0.039	2.204	0.191	14.841	0.372	5.021	0.174	0.145	0.292	4.222	55.529	3.739	22.367	0.281	0.515	3.073	4.735	0.874	1.175	0.663	1.463	0.296	0.239	0.625	0.64	0.128	3.048	0.22	0.116	0.181	0.104	1.257	4.103	0.063	0.032	132.968	21.952	66.119	44.896	19.203	25.693
1101031	110124704	F70102016	F70100474	2	6388	2	0.045	2.324	0.2	14.969	0.354	5.016	0.194	0.138	0.31	4.075	52.184	3.635	21.85	0.271	0.362	3.063	4.529	0.754	1.198	0.535	1.463	0.342	0.253	0.664	0.606	0.127	3.484	0.211	0.114	0.178	0.13	1.35	4.669	0.059	0.043	129.697	22.078	62.771	44.85	19.87	24.98
1101023	110124706	F70102008	F70100469	1	3346	2	0.027	1.646	0.241	11.644	0.288	3.684	0.132	0.105	0.229	3.276	44.253	2.986	17.909	0.23	0.595	2.366	3.612	0.849	0.774	0.566	1.213	0.229	0.158	0.579	0.449	0.071	2.358	0.16	0.075	0.113	0.091	0.822	3.871	0.036	0.042	105.678	17.196	52.298	36.185	15.525	20.66
1101054	110124709	F70102029	F70100488	1	3326	1	0.018	1.099	0.11	7.67	0.188	2.353	0.088	0.058	0.139	2.169	28.012	1.845	11.195	0.141	0.274	1.583	2.216	0.434	0.533	0.406	0.742	0.143	0.11	0.487	0.348	0.05	1.795	0.101	0.067	0.09	0.094	0.684	3.361	0.034	0.019	68.658	11.295	33.18	24.181	11.075	13.106
1101003	110124741	F70102030	F70100458	2	3302	1	0.036	2.075	0.181	13.414	0.33	4.49	0.155	0.122	0.277	3.766	50.334	3.363	21.233	0.236	0.355	2.814	4.302	0.707	1.052	0.545	1.394	0.268	0.214	0.59	0.57	0.118	2.831	0.2	0.116	0.165	0.11	1.15	3.992	0.036	0.029	121.569	19.863	59.952	41.755	17.636	24.119
1101056	110124743	F70102046	F70100489	1	4198	2	0.034	1.642	0.145	10.72	0.249	3.437	0.134	0.092	0.214	2.998	38.159	2.658	16.465	0.194	0.255	2.108	3.488	0.533	0.863	0.351	1.069	0.213	0.187	0.521	0.398	0.088	2.427	0.153	0.086	0.113	0.098	0.856	3.652	0.067	0.02	94.685	15.867	45.48	33.34	14.613	18.727
1101054	110124745	F70102029	F70100488	2	2858	2	0.023	1.195	0.121	7.868	0.214	2.662	0.089	0.068	0.168	2.137	29.502	1.948	11.89	0.137	0.457	1.564	2.309	0.614	0.504	0.466	0.806	0.151	0.09	0.468	0.345	0.045	1.867	0.116	0.069	0.082	0.09	0.675	3.294	0.031	0.026	72.089	11.57	35.083	25.438	11.449	13.989
1101029	110124751	F70102022	F70100472	2	5296	2	0.034	1.945	0.17	13.067	0.335	4.356	0.153	0.124	0.264	3.76	49.13	3.379	20.845	0.246	0.399	2.836	4.342	0.749	1.158	0.637	1.273	0.28	0.263	0.617	0.64	0.127	3.001	0.204	0.118	0.157	0.122	1.272	4.184	0.075	0.039	120.302	19.375	58.538	42.388	18.365	24.023
1101080	110124752	F70102044	F70100505	1	4118	2	0.023	1.569	0.143	10.824	0.263	3.469	0.129	0.098	0.206	3.155	39.19	2.632	15.95	0.208	0.39	2.183	3.216	0.645	0.76	0.469	1.082	0.205	0.154	0.507	0.403	0.076	2.282	0.16	0.087	0.11	0.108	0.889	3.336	0.04	0.03	94.993	16.051	46.65	32.29	13.943	18.347
1101032	110124755	F70102056	F70100474	2	8468	2	0.057	3.009	0.276	19.604	0.464	6.654	0.237	0.19	0.402	5.452	69.074	4.916	28.374	0.348	0.479	4.076	6.16	1.025	1.67	0.762	1.789	0.386	0.35	0.808	0.822	0.164	4.018	0.28	0.158	0.235	0.163	1.706	5.841	0.1	0.09	170.138	28.983	82.913	58.243	25.665	32.578
1101062	110124756	F70102018	F70100494	1	8010	2	0.052	2.652	0.233	17.613	0.434	5.56	0.203	0.156	0.325	4.927	61.795	4.219	24.739	0.32	0.531	3.57	5.134	0.913	1.357	0.817	1.594	0.32	0.291	0.711	0.83	0.128	3.548	0.212	0.127	0.188	0.139	1.506	4.554	0.058	0.047	149.801	26	73.641	50.162	21.613	28.549
1101062	110124758	F70102018	F70100494	2	6136	2	0.044	2.214	0.208	14.273	0.351	4.68	0.173	0.127	0.288	3.893	49.65	3.393	20.28	0.256	0.489	2.834	4.04	0.806	1.029	0.719	1.382	0.272	0.212	0.623	0.68	0.102	3.122	0.201	0.123	0.158	0.106	1.204	4.051	0.068	0.021	122.071	21.061	59.497	41.514	18.043	23.471
1101070	110124759	F70102019	F70100499	2	7658	2	0.039	2.36	0.202	15.025	0.398	5.242	0.179	0.149	0.314	4.118	55.946	3.768	22.848	0.277	0.415	3.388	4.691	0.791	1.234	0.637	1.52	0.291	0.264	0.624	0.687	0.122	2.949	0.199	0.119	0.174	0.125	1.406	4.275	0.086	0.039	134.901	22.2	67.133	45.568	19.444	26.124
1101032	110124761	F70102056	F70100474	2	6666	2	0.045	2.684	0.231	17.489	0.445	5.922	0.204	0.169	0.367	4.78	61.257	4.191	25.465	0.306	0.488	3.45	5.259	0.934	1.447	0.659	1.562	0.338	0.299	0.72	0.695	0.156	3.7	0.246	0.134	0.2	0.143	1.381	4.782	0.075	0.045	150.266	25.739	73.389	51.14	21.928	29.212
1101049	110124765	F70102024	F70100486	2	6864	2	0.048	2.861	0.223	18.587	0.5	6.356	0.21	0.174	0.377	5.16	70.031	4.846	28.561	0.347	0.647	4.243	6.067	1.1	1.697	1.01	1.982	0.462	0.356	0.849	0.883	0.193	4.186	0.275	0.158	0.232	0.125	1.8	5.559	0.099	0.061	170.264	27.436	84.023	58.806	25.566	33.24
1101003	110124770	F70102030	F70100458	1	4576	2	0.036	1.764	0.161	11.654	0.285	3.725	0.136	0.107	0.229	3.263	42.413	2.87	16.876	0.215	0.374	2.5	3.494	0.727	0.963	0.513	1.141	0.241	0.2	0.524	0.461	0.11	2.288	0.154	0.091	0.134	0.097	0.94	3.457	0.06	0.042	102.244	17.229	50.566	34.45	14.902	19.548
1101057	110124775	F70102019	F70100490	2	4350	2	0.038	1.952	0.172	12.622	0.313	4.185	0.142	0.111	0.26	3.421	46.789	3.069	19.773	0.232	0.446	2.376	4.107	0.764	0.815	0.509	1.248	0.221	0.179	0.54	0.497	0.093	2.538	0.171	0.087	0.133	0.09	0.942	3.69	0.044	0.03	112.596	18.579	55.414	38.606	16.253	22.353
1101023	110124780	F70102008	F70100469	2	4850	2	0.033	1.657	0.152	10.953	0.263	3.59	0.116	0.096	0.216	2.981	40.491	2.71	16.82	0.201	0.38	2.194	3.628	0.681	0.746	0.463	1.131	0.22	0.162	0.535	0.446	0.063	2.496	0.137	0.073	0.117	0.086	0.905	3.703	0.033	0.029	98.508	16.093	48.122	34.292	15.126	19.166
1101083	110124784	F70102054	F70100507	2	5142	2	0.023	1.846	0.177	12.917	0.306	4.222	0.16	0.12	0.249	3.645	46.714	3.199	19.338	0.245	0.207	2.77	4.105	0.5	1.15	0.369	1.254	0.254	0.257	0.581	0.461	0.098	2.673	0.183	0.105	0.129	0.123	1.177	4.097	0.083	0.026	113.764	19.013	55.823	38.927	16.956	21.971
1101059	110124787	F70102051	F70100492	2	5866	2	0.047	2.206	0.196	14.309	0.341	4.744	0.195	0.126	0.303	4.156	52.797	3.578	22.251	0.282	0.353	3.158	4.627	0.746	1.166	0.571	1.556	0.345	0.255	0.655	0.73	0.132	3.422	0.209	0.13	0.177	0.135	1.368	4.752	0.084	0.033	130.135	21.391	63.276	45.468	20.075	25.393
1101052	110124796	F70102027	F70100487	2	3916	1	0.024	1.322	0.118	9.192	0.23	2.823	0.105	0.074	0.172	2.466	33.163	2.225	13.452	0.162	0.443	1.658	2.829	0.636	0.58	0.451	0.872	0.166	0.115	0.472	0.348	0.059	1.964	0.142	0.066	0.086	0.085	0.687	3.185	0.037	0.03	80.439	13.389	39.128	27.922	12.314	15.608
1101095	110124798	F70102048	F70100514	1	4186	2	0.041	1.887	0.154	13.158	0.334	3.949	0.161	0.155	0.239	3.774	52.462	3.222	20.856	0.291	0.372	2.838	4.713	0.706	1.096	0.611	1.514	0.301	0.258	0.597	0.602	0.118	2.963	0.237	0.122	0.154	0.122	1.122	3.896	0.067	0.032	123.121	19.466	61.79	41.868	17.974	23.894
1101033	110124802	F70102008	F70100475	2	7044	2	0.059	3.046	0.255	19.744	0.481	6.648	0.221	0.184	0.39	5.649	73.32	5.065	29.762	0.372	0.738	4.136	6.237	1.235	1.547	0.914	1.954	0.388	0.316	0.799	0.852	0.157	4.036	0.273	0.147	0.241	0.145	1.649	5.036	0.089	0.07	176.157	29.346	87.384	59.425	25.216	34.209
1101093	110124808	F70102054	F70100513	1	5096	2	0.034	1.833	0.161	12.48	0.293	3.909	0.143	0.114	0.233	3.574	45.504	3.115	18.744	0.232	0.236	2.784	4.155	0.528	1.155	0.409	1.275	0.318	0.264	0.59	0.468	0.126	2.871	0.197	0.103	0.138	0.106	1.133	4.012	0.121	0.044	111.405	18.457	54.394	38.551	17.082	21.469
1101042	110124809	F70102018	F70100481	1	6548	2	0.035	1.943	0.17	12.127	0.321	4.093	0.139	0.118	0.257	3.443	47.426	3.185	19.587	0.219	0.331	2.739	3.941	0.628	1.06	0.532	1.247	0.246	0.223	0.546	0.568	0.115	2.528	0.174	0.098	0.127	0.121	1.087	3.427	0.056	0.02	112.877	18.076	56.364	38.437	16.047	22.39
1101042	110124812	F70102018	F70100481	1	3960	1	0.011	1.288	0.138	9.913	0.239	3.114	0.11	0.086	0.188	2.793	36.008	2.424	14.541	0.18	0.34	1.952	2.965	0.583	0.745	0.46	0.894	0.188	0.154	0.491	0.425	0.079	2.247	0.132	0.078	0.111	0.074	0.826	3.273	0.036	0.036	87.12	14.433	42.613	30.076	13.268	16.808
1101081	110124813	F70102038	F70100506	2	5178	2	0.027	1.578	0.148	10.308	0.284	3.51	0.123	0.1	0.226	2.836	38.728	2.658	16.492	0.182	0.314	2.339	3.37	0.583	0.965	0.505	1.061	0.273	0.208	0.535	0.49	0.109	2.38	0.16	0.105	0.138	0.081	1.112	4.358	0.11	0.069	96.459	15.202	46.455	34.808	15.702	19.106
1101083	110124814	F70102054	F70100507	1	4280	2	0.017	1.391	0.134	9.849	0.238	3.026	0.116	0.091	0.18	2.83	35.711	2.391	14.398	0.187	0.221	2.093	3.036	0.46	0.791	0.341	0.972	0.174	0.17	0.473	0.355	0.067	1.975	0.144	0.083	0.12	0.092	0.821	3.38	0.071	0.035	86.43	14.524	42.449	29.46	12.994	16.466
1101070	110124817	F70102019	F70100499	2	6064	2	0.038	1.579	0.139	10.204	0.256	3.269	0.125	0.094	0.202	3.048	40.411	2.562	16.351	0.232	0.299	2.472	3.014	0.542	0.852	0.536	1.306	0.248	0.174	0.532	0.507	0.098	2.254	0.18	0.105	0.126	0.12	1.135	4.339	0.127	0.043	97.519	15.365	48.236	33.918	15.025	18.893
1101058	110124821	F70102018	F70100491	1	4636	2	0.04	2.173	0.194	14.403	0.362	4.883	0.163	0.14	0.296	3.822	54.788	3.773	22.522	0.234	0.453	3.091	4.665	0.825	1.218	0.642	1.43	0.305	0.266	0.642	0.64	0.122	3.133	0.206	0.118	0.158	0.135	1.215	4.304	0.084	0.049	131.491	21.029	65.205	45.26	19.408	25.852
1101054	110124822	F70102029	F70100488	2	2250	1	0.017	0.989	0.17	7.054	0.182	2.149	0.078	0.056	0.132	2.022	27.423	1.774	10.542	0.134	0.34	1.474	2.043	0.457	0.448	0.382	0.746	0.161	0.097	0.436	0.295	0.045	1.69	0.101	0.056	0.069	0.07	0.593	2.963	0.029	0.035	65.256	10.464	32.292	22.496	10.177	12.319
1101053	110124824	F70102024	F70100488	1	3692	2	0.035	1.636	0.163	10.932	0.284	3.569	0.128	0.099	0.216	3.094	42.185	2.841	17.239	0.202	0.353	2.393	3.6	0.616	0.922	0.517	1.085	0.277	0.194	0.561	0.453	0.098	2.287	0.164	0.092	0.137	0.083	0.949	4.062	0.063	0.061	101.592	16.19	50.056	35.344	15.479	19.865
1101054	110124826	F70102029	F70100488	1	3518	2	0.014	0.938	0.097	6.602	0.17	2.094	0.073	0.058	0.128	1.9	24.127	1.614	10.242	0.122	0.24	1.377	1.971	0.374	0.498	0.371	0.728	0.162	0.098	0.406	0.345	0.043	1.712	0.103	0.049	0.071	0.052	0.652	3.174	0.041	0.018	60.666	9.746	28.819	22.099	10.198	11.901
1101054	110124828	F70102029	F70100488	1	6350	1	0.019	1.138	0.112	8.263	0.197	2.441	0.098	0.072	0.141	2.329	30.5	2.01	11.884	0.154	0.233	1.682	2.529	0.428	0.608	0.361	0.832	0.238	0.132	0.439	0.379	0.061	1.976	0.112	0.057	0.108	0.052	0.705	3.006	0.035	0.037	73.37	12.113	36.074	25.181	11.486	13.695
1101043	110124829	F70102020	F70100482	2	5488	2	0.036	1.906	0.226	12.841	0.308	4.133	0.162	0.114	0.253	3.564	47.86	3.251	19.484	0.255	0.415	2.641	4.034	0.726	0.917	0.594	1.289	0.246	0.204	0.612	0.592	0.097	2.706	0.171	0.121	0.141	0.104	1.113	3.83	0.068	0.033	115.047	18.99	56.762	39.295	16.951	22.344
1101018	110124830	F70102006	F70100466	2	4716	2	0.035	1.985	0.176	12.753	0.34	4.28	0.164	0.12	0.273	3.568	46.03	3.216	18.891	0.226	0.572	2.648	3.637	0.842	1.027	0.747	1.199	0.258	0.2	0.65	0.539	0.102	2.701	0.177	0.122	0.155	0.122	1.177	4.534	0.083	0.043	113.591	18.907	55.052	39.633	17.4	22.233
1101053	110124832	F70102024	F70100488	2	4114	2	0.019	1.497	0.149	11.179	0.273	3.554	0.131	0.109	0.212	3.236	41.571	2.876	17.009	0.218	0.394	2.375	3.486	0.648	0.892	0.554	1.182	0.223	0.185	0.57	0.475	0.077	2.486	0.164	0.113	0.129	0.113	0.989	4.084	0.046	0.034	101.251	16.429	49.451	35.372	15.65	19.722
1101024	110124834	F70102014	F70100470	1	6052	2	0.031	2.056	0.182	14.663	0.338	4.509	0.192	0.128	0.258	4.507	53.364	3.567	20.888	0.296	0.429	3.224	4.429	0.751	1.243	0.654	1.507	0.322	0.265	0.654	0.642	0.13	3.067	0.224	0.124	0.165	0.125	1.15	3.982	0.058	0.034	128.158	21.927	63.616	42.615	18.368	24.247
1101031	110124835	F70102016	F70100474	2	5822	2	0.038	2.18	0.206	15.245	0.363	4.752	0.198	0.14	0.278	4.37	54.712	3.747	22.18	0.3	0.414	3.285	4.723	0.769	1.286	0.61	1.564	0.318	0.285	0.647	0.658	0.136	3.119	0.225	0.11	0.167	0.097	1.258	4.557	0.094	0.076	133.106	22.537	65.359	45.211	19.731	25.48
1101029	110124836	F70102022	F70100472	1	4962	2	0.036	1.969	0.157	13.345	0.338	4.288	0.148	0.133	0.24	3.819	51.072	3.441	20.51	0.251	0.462	2.96	4.371	0.784	1.201	0.718	1.372	0.31	0.259	0.608	0.658	0.126	2.921	0.21	0.116	0.132	0.076	1.182	3.724	0.071	0.063	122.071	19.725	60.683	41.663	17.846	23.817
1101092	110124841	F70102028	F70100512	2	6344	2	0.056	2.975	0.254	18.609	0.499	6.632	0.22	0.186	0.407	5.036	71.06	4.695	29.366	0.347	0.553	3.916	6.138	1.055	1.395	0.726	1.829	0.363	0.309	0.744	0.799	0.133	3.919	0.227	0.143	0.219	0.148	1.659	4.744	0.081	0.032	169.472	27.497	84.712	57.265	24.057	33.208
1101053	110124843	F70102024	F70100488	1	4400	1	0.036	1.623	0.156	11.039	0.271	3.516	0.13	0.099	0.214	3.141	41.49	2.734	16.673	0.222	0.382	2.298	3.464	0.649	0.785	0.476	1.176	0.212	0.161	0.542	0.448	0.075	2.338	0.169	0.095	0.124	0.096	0.844	3.473	0.052	0.043	99.244	16.347	49.231	33.668	14.544	19.124
1101023	110124847	F70102008	F70100469	2	3752	1	0.043	2.109	0.18	14.412	0.378	4.638	0.172	0.121	0.269	3.936	55.35	3.718	21.99	0.282	0.589	3.069	4.672	0.921	1.108	0.714	1.505	0.286	0.233	0.646	0.608	0.107	2.882	0.197	0.115	0.157	0.117	1.129	3.731	0.037	0.047	130.468	21.134	65.544	43.79	18.404	25.386
1101041	110124849	F70102052	F70100480	1	6822	2	0.047	2.302	0.203	14.845	0.349	4.745	0.161	0.129	0.307	4.03	50.088	3.434	20.917	0.261	0.394	2.776	4.32	0.765	1.049	0.54	1.308	0.254	0.225	0.632	0.561	0.106	3.169	0.197	0.135	0.176	0.113	1.176	4.026	0.059	0.044	123.843	21.849	59.846	42.148	18.262	23.886
1101007	110124855	F70102030	F70100460	1	4932	2	0.044	2.248	0.2	14.684	0.373	4.92	0.177	0.14	0.292	4.249	56.642	3.81	23.162	0.288	0.334	3.483	5.067	0.694	1.44	0.567	1.607	0.393	0.326	0.639	0.652	0.158	3.116	0.243	0.123	0.171	0.136	1.384	4.314	0.097	0.037	136.207	21.89	67.801	46.519	19.96	26.559
1101055	110124859	F70102027	F70100489	1	4304	1	0.037	1.901	0.168	12.556	0.311	4.04	0.145	0.111	0.251	3.36	45.077	3.045	18.743	0.228	0.473	2.372	3.935	0.792	0.903	0.52	1.13	0.236	0.199	0.546	0.483	0.099	2.67	0.182	0.084	0.135	0.083	0.918	3.443	0.038	0.044	109.26	18.395	53.459	37.404	15.953	21.451
1101018	110124860	F70102006	F70100466	1	6386	2	0.047	2.183	0.187	14.38	0.365	4.857	0.159	0.137	0.302	4.115	55.644	3.704	22.26	0.264	0.618	3.22	4.59	0.982	1.174	0.713	1.567	0.36	0.248	0.684	0.597	0.138	3.309	0.229	0.128	0.164	0.1	1.247	4.38	0.074	0.031	133.156	21.335	66.379	45.443	19.628	25.815
1101070	110124861	F70102019	F70100499	2	6312	2	0.037	2.169	0.186	13.961	0.352	4.643	0.161	0.126	0.286	3.888	51.482	3.447	21.71	0.283	0.479	3.01	4.385	0.813	1.124	0.697	1.526	0.35	0.233	0.647	0.665	0.122	3.011	0.214	0.142	0.162	0.126	1.399	4.41	0.08	0.036	126.361	20.685	61.703	43.974	18.927	25.047
1101057	110124864	F70102019	F70100490	2	6374	2	0.041	2.286	0.196	14.237	0.389	5.048	0.172	0.138	0.313	4.032	56.194	3.77	23.657	0.277	0.394	3.296	4.966	0.789	1.231	0.641	1.601	0.37	0.284	0.611	0.739	0.122	3.029	0.202	0.114	0.192	0.093	1.394	4.396	0.085	0.034	135.332	21.241	67.238	46.854	19.991	26.863
1101047	110124866	F70102052	F70100484	2	3450	1	0.041	2.132	0.187	13.895	0.34	4.546	0.161	0.123	0.28	3.649	47.553	3.233	19.74	0.235	0.442	2.668	3.918	0.769	0.979	0.558	1.31	0.253	0.206	0.592	0.543	0.104	2.968	0.177	0.1	0.141	0.11	1.089	4.053	0.066	0.032	117.194	20.3	56.97	39.923	17.298	22.625
1101059	110124871	F70102051	F70100492	1	4676	2	0.038	2.338	0.208	15.996	0.372	5.188	0.177	0.134	0.296	4.408	56.68	3.83	23.866	0.286	0.391	3.259	4.994	0.8	1.253	0.596	1.499	0.294	0.272	0.651	0.694	0.121	3.28	0.182	0.119	0.169	0.103	1.268	4.457	0.074	0.04	138.333	23.451	67.608	47.274	20.174	27.1
1101090	110124873	F70102028	F70100511	1	5400	2	0.033	2.123	0.174	14.078	0.391	4.885	0.188	0.136	0.303	3.976	55.501	3.734	22.775	0.292	0.678	3.141	4.627	1.012	1.133	0.892	1.597	0.315	0.238	0.679	0.706	0.128	3.218	0.223	0.144	0.183	0.137	1.484	4.647	0.096	0.039	133.909	20.864	66.189	46.853	20.287	26.566
1101039	110124876	F70102024	F70100479	2	5560	2	0.051	2.592	0.211	16.341	0.437	5.699	0.198	0.153	0.349	4.41	62.097	4.2	25.571	0.297	0.562	3.533	5.272	0.992	1.336	0.747	1.636	0.327	0.275	0.723	0.731	0.13	3.431	0.236	0.127	0.192	0.132	1.399	4.518	0.085	0.056	149.046	24.1	74.118	50.828	21.5	29.328
1101029	110124878	F70102022	F70100472	1	4280	2	0.031	1.831	0.177	12.359	0.356	3.935	0.137	0.118	0.236	3.434	47.281	3.205	18.99	0.24	0.456	2.821	4.121	0.76	1.093	0.618	1.296	0.346	0.258	0.604	0.555	0.115	2.747	0.19	0.089	0.152	0.127	1.023	3.899	0.083	0.057	113.739	18.209	56.343	39.188	17.096	22.092
1101018	110124879	F70102006	F70100466	2	7664	2	0.04	2.12	0.188	13.754	0.365	4.787	0.147	0.128	0.279	3.777	49.473	3.363	20.184	0.232	0.535	2.78	3.983	0.857	1.054	0.741	1.269	0.258	0.199	0.664	0.591	0.107	2.957	0.163	0.124	0.154	0.128	1.276	4.545	0.052	0.046	121.321	20.258	59.223	41.839	18.302	23.537
1101025	110124881	F70102008	F70100470	2	5472	2	0.044	2.36	0.205	15.885	0.383	5.25	0.184	0.155	0.305	4.727	58.608	4.317	23.321	0.309	0.42	3.689	4.911	0.796	1.752	0.687	1.658	0.356	0.316	0.757	0.664	0.15	3.431	0.206	0.123	0.177	0.114	1.422	4.725	0.051	0.036	142.494	23.714	70.305	48.475	21.151	27.324
1101036	110124883	F70102022	F70100477	2	4594	1	0.028	1.612	0.15	11.015	0.268	3.519	0.136	0.101	0.213	3.196	41.084	2.749	16.297	0.233	0.372	2.451	3.33	0.61	0.881	0.631	1.174	0.258	0.184	0.509	0.556	0.096	2.375	0.165	0.104	0.13	0.097	1.005	3.422	0.041	0.033	99.024	16.37	49.02	33.635	14.648	18.987
1101062	110124886	F70102018	F70100494	1	9239	2	0.038	2.25	0.198	15.132	0.364	4.922	0.189	0.132	0.299	4.159	54.05	3.762	23.183	0.28	0.329	3.04	4.963	0.727	1.191	0.521	1.497	0.3	0.274	0.639	0.623	0.137	3.214	0.223	0.136	0.173	0.106	1.287	4.188	0.081	0.042	132.649	22.246	64.528	45.875	19.633	26.242
1101070	110124888	F70102019	F70100499	1	5220	2	0.032	1.547	0.14	10.334	0.261	3.233	0.13	0.095	0.197	3.016	37.06	2.485	15.027	0.199	0.314	2.221	2.932	0.537	0.773	0.491	1.123	0.243	0.166	0.514	0.464	0.079	2.293	0.155	0.078	0.116	0.076	0.964	3.641	0.08	0.039	91.053	15.398	44.391	31.266	13.914	17.352
1101050	110124889	F70102017	F70100486	2	5142	2	0.037	2.108	0.253	14.272	0.348	4.625	0.162	0.129	0.29	4.087	56.663	3.83	22.474	0.304	0.379	3.31	4.943	0.74	1.186	0.574	1.554	0.322	0.269	0.628	0.621	0.107	3.05	0.207	0.14	0.166	0.13	1.312	4.019	0.065	0.03	133.335	21.223	67.158	44.953	19.335	25.618
1101058	110124894	F70102018	F70100491	2	6664	2	0.045	2.173	0.187	14.515	0.378	4.741	0.169	0.136	0.283	4.016	54.648	3.704	21.995	0.282	0.46	3.339	4.509	0.803	1.336	0.817	1.552	0.377	0.282	0.704	0.772	0.144	3.433	0.238	0.146	0.175	0.139	1.479	4.613	0.054	0.036	132.678	21.387	65.409	45.884	20.143	25.741
1101007	110124895	F70102030	F70100460	2	5442	2	0.039	2.065	0.189	13.355	0.368	4.661	0.157	0.135	0.278	3.775	51.138	3.411	20.694	0.243	0.417	2.878	4.427	0.787	1.123	0.599	1.307	0.279	0.244	0.597	0.583	0.108	2.673	0.197	0.121	0.157	0.116	1.143	4.123	0.062	0.038	122.487	19.823	60.963	41.701	17.926	23.775
